# Supplementary material for: Co-expression Network Revealed Roles of RNA m6A Methylation in Human β-Cell of Type 2 Diabetes Mellitus
Source: Front Cell Dev Biol. 2021 May 18;9:651142. doi: 10.3389/fcell.2021.651142 (PMC8168466; doi:10.3389/fcell.2021.651142)
Supplement: Supplementary file 3 [file Table_1.XLSX]

## Sheet: Supplemental Table 1
EIF3C
ALKBH5
EIF3A
EIF3D
EIF3G
ELAVL1
FTO
HNRNPC
IGF2BP1
LRPPRC
METTL3
RBM15
YTHDF1
YTHDF2
ZC3H13

## Sheet: Supplemental Table 2
3630	INS	insulin [KO:K04526]
3643	INSR	insulin receptor [KO:K04527] [EC:2.7.10.1]
3667	IRS1	insulin receptor substrate 1 [KO:K16172]
8660	IRS2	insulin receptor substrate 2 [KO:K07187]
8471	IRS4	insulin receptor substrate 4 [KO:K17446]
5295	PIK3R1	phosphoinositide-3-kinase regulatory subunit 1 [KO:K02649]
5296	PIK3R2	phosphoinositide-3-kinase regulatory subunit 2 [KO:K02649]
8503	PIK3R3	phosphoinositide-3-kinase regulatory subunit 3 [KO:K02649]
5290	PIK3CA	phosphatidylinositol-4,5-bisphosphate 3-kinase catalytic subunit alpha [KO:K00922] [EC:2.7.1.153]
5293	PIK3CD	phosphatidylinositol-4,5-bisphosphate 3-kinase catalytic subunit delta [KO:K00922] [EC:2.7.1.153]
5291	PIK3CB	phosphatidylinositol-4,5-bisphosphate 3-kinase catalytic subunit beta [KO:K00922] [EC:2.7.1.153]
6517	SLC2A4	solute carrier family 2 member 4 [KO:K07191]
9370	ADIPOQ	adiponectin, C1Q and collagen domain containing [KO:K07296]
5594	MAPK1	mitogen-activated protein kinase 1 [KO:K04371] [EC:2.7.11.24]
5595	MAPK3	mitogen-activated protein kinase 3 [KO:K04371] [EC:2.7.11.24]
2475	MTOR	mechanistic target of rapamycin kinase [KO:K07203] [EC:2.7.11.1]
5590	PRKCZ	protein kinase C zeta [KO:K18952] [EC:2.7.11.13]
8651	SOCS1	suppressor of cytokine signaling 1 [KO:K04694]
8835	SOCS2	suppressor of cytokine signaling 2 [KO:K04695]
9021	SOCS3	suppressor of cytokine signaling 3 [KO:K04696]
122809	SOCS4	suppressor of cytokine signaling 4 [KO:K04697]
3551	IKBKB	inhibitor of nuclear factor kappa B kinase subunit beta [KO:K07209] [EC:2.7.11.10]
5599	MAPK8	mitogen-activated protein kinase 8 [KO:K04440] [EC:2.7.11.24]
5602	MAPK10	mitogen-activated protein kinase 10 [KO:K04440] [EC:2.7.11.24]
5601	MAPK9	mitogen-activated protein kinase 9 [KO:K04440] [EC:2.7.11.24]
7124	TNF	tumor necrosis factor [KO:K03156]
5580	PRKCD	protein kinase C delta [KO:K06068] [EC:2.7.11.13]
5581	PRKCE	protein kinase C epsilon [KO:K18050] [EC:2.7.11.13]
3651	PDX1	pancreatic and duodenal homeobox 1 [KO:K07594]
389692	MAFA	MAF bZIP transcription factor A [KO:K07595]
6514	SLC2A2	solute carrier family 2 member 2 [KO:K07593]
3101	HK3	hexokinase 3 [KO:K00844] [EC:2.7.1.1]
3098	HK1	hexokinase 1 [KO:K00844] [EC:2.7.1.1]
3099	HK2	hexokinase 2 [KO:K00844] [EC:2.7.1.1]
80201	HKDC1	hexokinase domain containing 1 [KO:K00844] [EC:2.7.1.1]
2645	GCK	glucokinase [KO:K12407] [EC:2.7.1.2]
5315	PKM	pyruvate kinase M1/2 [KO:K00873] [EC:2.7.1.40]
5313	PKLR	pyruvate kinase L/R [KO:K12406] [EC:2.7.1.40]
3767	KCNJ11	potassium inwardly rectifying channel subfamily J member 11 [KO:K05004]
6833	ABCC8	ATP binding cassette subfamily C member 8 [KO:K05032]
775	CACNA1C	calcium voltage-gated channel subunit alpha1 C [KO:K04850]
776	CACNA1D	calcium voltage-gated channel subunit alpha1 D [KO:K04851]
773	CACNA1A	calcium voltage-gated channel subunit alpha1 A [KO:K04344]
774	CACNA1B	calcium voltage-gated channel subunit alpha1 B [KO:K04849]
777	CACNA1E	calcium voltage-gated channel subunit alpha1 E [KO:K04852]
8913	CACNA1G	calcium voltage-gated channel subunit alpha1 G [KO:K04854]
6197	RPS6KA3	ribosomal protein S6 kinase A3 [KO:K04373] [EC:2.7.11.1]
6195	RPS6KA1	ribosomal protein S6 kinase A1 [KO:K04373] [EC:2.7.11.1]
6196	RPS6KA2	ribosomal protein S6 kinase A2 [KO:K04373] [EC:2.7.11.1]
27330	RPS6KA6	ribosomal protein S6 kinase A6 [KO:K04373] [EC:2.7.11.1]
5499	PPP1CA	protein phosphatase 1 catalytic subunit alpha [KO:K06269] [EC:3.1.3.16]
5500	PPP1CB	protein phosphatase 1 catalytic subunit beta [KO:K06269] [EC:3.1.3.16]
5501	PPP1CC	protein phosphatase 1 catalytic subunit gamma [KO:K06269] [EC:3.1.3.16]
5506	PPP1R3A	protein phosphatase 1 regulatory subunit 3A [KO:K07189]
5507	PPP1R3C	protein phosphatase 1 regulatory subunit 3C [KO:K07189]
5509	PPP1R3D	protein phosphatase 1 regulatory subunit 3D [KO:K07189]
79660	PPP1R3B	protein phosphatase 1 regulatory subunit 3B [KO:K07189]
90673	PPP1R3E	protein phosphatase 1 regulatory subunit 3E [KO:K07189]
5770	PTPN1	protein tyrosine phosphatase non-receptor type 1 [KO:K05696] [EC:3.1.3.48]
5781	PTPN11	protein tyrosine phosphatase non-receptor type 11 [KO:K07293] [EC:3.1.3.48]
5792	PTPRF	protein tyrosine phosphatase receptor type F [KO:K05695] [EC:3.1.3.48]
207	AKT1	AKT serine/threonine kinase 1 [KO:K04456] [EC:2.7.11.1]
208	AKT2	AKT serine/threonine kinase 2 [KO:K04456] [EC:2.7.11.1]
10000	AKT3	AKT serine/threonine kinase 3 [KO:K04456] [EC:2.7.11.1]
6198	RPS6KB1	ribosomal protein S6 kinase B1 [KO:K04688] [EC:2.7.11.1]
6199	RPS6KB2	ribosomal protein S6 kinase B2 [KO:K04688] [EC:2.7.11.1]
5579	PRKCB	protein kinase C beta [KO:K19662] [EC:2.7.11.13]
3569	IL6	interleukin 6 [KO:K05405]
6774	STAT3	signal transducer and activator of transcription 3 [KO:K04692]
2932	GSK3B	glycogen synthase kinase 3 beta [KO:K03083] [EC:2.7.11.26]
2998	GYS2	glycogen synthase 2 [KO:K00693] [EC:2.4.1.11]
2997	GYS1	glycogen synthase 1 [KO:K00693] [EC:2.4.1.11]
7132	TNFRSF1A	TNF receptor superfamily member 1A [KO:K03158]
4792	NFKBIA	NFKB inhibitor alpha [KO:K04734]
4790	NFKB1	nuclear factor kappa B subunit 1 [KO:K02580]
5970	RELA	RELA proto-oncogene, NF-kB subunit [KO:K04735]
4846	NOS3	nitric oxide synthase 3 [KO:K13242] [EC:1.14.13.39]
9882	TBC1D4	TBC1 domain family member 4 [KO:K17902]
5562	PRKAA1	protein kinase AMP-activated catalytic subunit alpha 1 [KO:K07198] [EC:2.7.11.11]
5563	PRKAA2	protein kinase AMP-activated catalytic subunit alpha 2 [KO:K07198] [EC:2.7.11.11]
5564	PRKAB1	protein kinase AMP-activated non-catalytic subunit beta 1 [KO:K07199]
5565	PRKAB2	protein kinase AMP-activated non-catalytic subunit beta 2 [KO:K07199]
5571	PRKAG1	protein kinase AMP-activated non-catalytic subunit gamma 1 [KO:K07200]
53632	PRKAG3	protein kinase AMP-activated non-catalytic subunit gamma 3 [KO:K07200]
51422	PRKAG2	protein kinase AMP-activated non-catalytic subunit gamma 2 [KO:K07200]
32	ACACB	acetyl-CoA carboxylase beta [KO:K01946] [EC:6.4.1.2 6.3.4.14 2.1.3.15]
1375	CPT1B	carnitine palmitoyltransferase 1B [KO:K19523] [EC:2.3.1.21]
183	AGT	angiotensinogen [KO:K09821]
376497	SLC27A1	solute carrier family 27 member 1 [KO:K08745] [EC:6.2.1.-]
10999	SLC27A4	solute carrier family 27 member 4 [KO:K08745] [EC:6.2.1.-]
11001	SLC27A2	solute carrier family 27 member 2 [KO:K08746] [EC:6.2.1.- 6.2.1.3]
11000	SLC27A3	solute carrier family 27 member 3 [KO:K08772] [EC:6.2.1.-]
10998	SLC27A5	solute carrier family 27 member 5 [KO:K08748] [EC:6.2.1.7]
28965	SLC27A6	solute carrier family 27 member 6 [KO:K08749]
948	CD36	CD36 molecule [KO:K06259]
5588	PRKCQ	protein kinase C theta [KO:K18052] [EC:2.7.11.13]
5524	PTPA	protein phosphatase 2 phosphatase activator [KO:K17605]
6720	SREBF1	sterol regulatory element binding transcription factor 1 [KO:K07197]
57761	TRIB3	tribbles pseudokinase 3 [KO:K19518]
5836	PYGL	glycogen phosphorylase L [KO:K00688] [EC:2.4.1.1]
5837	PYGM	glycogen phosphorylase, muscle associated [KO:K00688] [EC:2.4.1.1]
5834	PYGB	glycogen phosphorylase B [KO:K00688] [EC:2.4.1.1]
2308	FOXO1	forkhead box O1 [KO:K07201]
5105	PCK1	phosphoenolpyruvate carboxykinase 1 [KO:K01596] [EC:4.1.1.32]
5106	PCK2	phosphoenolpyruvate carboxykinase 2, mitochondrial [KO:K01596] [EC:4.1.1.32]
2538	G6PC	glucose-6-phosphatase catalytic subunit [KO:K01084] [EC:3.1.3.9]
57818	G6PC2	glucose-6-phosphatase catalytic subunit 2 [KO:K01084] [EC:3.1.3.9]
92579	G6PC3	glucose-6-phosphatase catalytic subunit 3 [KO:K01084] [EC:3.1.3.9]
10062	NR1H3	nuclear receptor subfamily 1 group H member 3 [KO:K08536]
7376	NR1H2	nuclear receptor subfamily 1 group H member 2 [KO:K08535]
133522	PPARGC1B	PPARG coactivator 1 beta [KO:K17962]
6945	MLX	MAX dimerization protein MLX [KO:K09113]
22877	MLXIP	MLX interacting protein [KO:K09113]
51085	MLXIPL	MLX interacting protein like [KO:K09113]
1374	CPT1A	carnitine palmitoyltransferase 1A [KO:K08765] [EC:2.3.1.21]
10891	PPARGC1A	PPARG coactivator 1 alpha [KO:K07202]
5465	PPARA	peroxisome proliferator activated receptor alpha [KO:K07294]
5170	PDPK1	3-phosphoinositide dependent protein kinase 1 [KO:K06276] [EC:2.7.11.1]
5728	PTEN	phosphatase and tensin homolog [KO:K01110] [EC:3.1.3.16 3.1.3.48 3.1.3.67]
10724	OGA	O-GlcNAcase [KO:K15719] [EC:3.2.1.169 2.3.1.48]
8473	OGT	O-linked N-acetylglucosamine (GlcNAc) transferase [KO:K09667] [EC:2.4.1.255]
6513	SLC2A1	solute carrier family 2 member 1 [KO:K07299]
9945	GFPT2	glutamine-fructose-6-phosphate transaminase 2 [KO:K00820] [EC:2.6.1.16]
2673	GFPT1	glutamine--fructose-6-phosphate transaminase 1 [KO:K00820] [EC:2.6.1.16]
200186	CRTC2	CREB regulated transcription coactivator 2 [KO:K16333]
1385	CREB1	cAMP responsive element binding protein 1 [KO:K05870]
10488	CREB3	cAMP responsive element binding protein 3 [KO:K09048]
90993	CREB3L1	cAMP responsive element binding protein 3 like 1 [KO:K09048]
64764	CREB3L2	cAMP responsive element binding protein 3 like 2 [KO:K09048]
84699	CREB3L3	cAMP responsive element binding protein 3 like 3 [KO:K09048]
148327	CREB3L4	cAMP responsive element binding protein 3 like 4 [KO:K09048]
9586	CREB5	cAMP responsive element binding protein 5 [KO:K09047]

## Sheet: Supplemental Table 3
symbol	EIF3C	ALKBH5	EIF3A	EIF3D	EIF3G	ELAVL1	FTO	HNRNPC	IGF2BP1	LRPPRC	METTL3	RBM15	YTHDF1	YTHDF2	ZC3H13
GOLGA8B	1	1	0	0	1	0	0	0	0	0	0	0	0	0	0	3
KRTAP3-2	1	0	0	0	0	0	0	0	0	0	1	0	0	0	0	2
MIRLET7I	0	0	0	0	0	0	0	1	0	0	0	0	0	0	1	2
CEMIP	0	0	0	0	0	1	0	0	0	0	1	0	0	0	0	2
AHSA2	0	1	0	0	1	0	0	0	0	0	0	0	0	0	0	2
ANKRD1	0	1	0	0	0	0	0	0	0	0	1	0	0	0	0	2
AP1G2	0	1	0	0	1	0	0	0	0	0	0	0	0	0	0	2
ARGLU1	0	1	0	0	1	0	0	0	0	0	0	0	0	0	0	2
BIVM	0	1	0	0	0	0	0	0	0	0	1	0	0	0	0	2
C15orf62	1	0	0	0	0	0	0	0	0	0	0	1	0	0	0	2
C19orf25	0	1	0	0	0	0	0	0	0	0	1	0	0	0	0	2
C21orf90	0	0	0	0	0	0	1	0	0	0	0	0	1	0	0	2
CCNL2	0	1	0	0	1	0	0	0	0	0	0	0	0	0	0	2
COX5A	0	1	0	0	0	0	0	0	0	0	0	0	0	1	0	2
CRYBB3	0	0	0	0	1	0	0	0	0	0	0	0	1	0	0	2
CSAD	1	1	0	0	0	0	0	0	0	0	0	0	0	0	0	2
EZH1	0	0	0	0	1	0	0	0	0	0	1	0	0	0	0	2
FAU	0	0	0	0	1	0	0	0	0	0	1	0	0	0	0	2
FBL	1	0	0	1	0	0	0	0	0	0	0	0	0	0	0	2
GAB2	0	0	1	0	0	0	0	0	0	0	0	0	0	0	1	2
GADD45GIP1	0	0	0	0	0	0	0	1	0	0	0	0	0	0	1	2
KIAA0319L	0	0	0	0	1	0	0	0	0	0	1	0	0	0	0	2
LDB3	0	0	0	0	0	0	0	0	1	1	0	0	0	0	0	2
LRRC47	0	1	0	0	0	0	0	0	0	0	0	0	0	1	0	2
MEG3	0	1	0	0	1	0	0	0	0	0	0	0	0	0	0	2
NUP88	1	0	0	0	0	0	0	0	0	0	1	0	0	0	0	2
OR10A4	0	1	0	1	0	0	0	0	0	0	0	0	0	0	0	2
PAN2	0	1	0	0	1	0	0	0	0	0	0	0	0	0	0	2
PID1	0	0	0	0	0	1	0	0	0	0	0	0	0	0	1	2
PRRG2	0	1	0	0	0	0	0	0	0	0	0	0	0	0	1	2
PTGR2	0	0	0	0	1	0	0	0	0	0	1	0	0	0	0	2
PTPRH	0	0	0	0	1	1	0	0	0	0	0	0	0	0	0	2
RBM26	0	1	0	0	0	0	0	0	0	0	1	0	0	0	0	2
RSF1	0	0	0	0	0	0	0	1	0	0	0	0	0	0	1	2
SPTLC3	1	0	1	0	0	0	0	0	0	0	0	0	0	0	0	2
SSSCA1	0	0	0	0	1	0	0	0	0	0	1	0	0	0	0	2
STIM1	0	0	0	0	0	0	1	0	1	0	0	0	0	0	0	2
STIP1	0	1	0	0	0	0	0	1	0	0	0	0	0	0	0	2
TEX19	0	0	0	0	0	0	0	1	0	0	0	0	0	0	1	2
TRIM22	1	0	1	0	0	0	0	0	0	0	0	0	0	0	0	2
XAB2	0	0	0	0	0	0	0	0	0	0	1	0	0	1	0	2
ZFC3H1	0	1	0	0	0	0	0	0	0	0	1	0	0	0	0	2
CSNK1A1L	0	1	0	0	0	0	0	0	0	0	1	0	0	0	0	2
PSMC1	0	0	0	0	0	0	0	1	0	0	0	0	0	0	0	1
LINC00839	0	0	0	0	0	0	0	0	0	0	1	0	0	0	0	1
GS52	0	0	0	0	0	0	0	1	0	0	0	0	0	0	0	1
NPIPA3	0	0	0	0	1	0	0	0	0	0	0	0	0	0	0	1
GP1BB	0	0	0	0	0	0	0	0	0	0	0	1	0	0	0	1
KRT40	0	0	0	0	0	0	0	0	0	0	1	0	0	0	0	1
MIR142	0	0	0	0	1	0	0	0	0	0	0	0	0	0	0	1
MIR21	0	1	0	0	0	0	0	0	0	0	0	0	0	0	0	1
AMER2	0	0	0	0	0	1	0	0	0	0	0	0	0	0	0	1
AMER3	0	0	0	0	0	0	0	0	0	0	0	0	0	1	0	1
AUNIP	0	1	0	0	0	0	0	0	0	0	0	0	0	0	0	1
BOD1L2	0	0	0	0	0	0	0	1	0	0	0	0	0	0	0	1
CENPBD1P1	0	0	0	0	0	1	0	0	0	0	0	0	0	0	0	1
CHAMP1	0	1	0	0	0	0	0	0	0	0	0	0	0	0	0	1
COLGALT1	0	0	0	0	0	0	0	0	0	0	0	0	1	0	0	1
DLG5-AS1	0	0	0	0	0	0	0	0	0	0	0	0	0	0	1	1
EDRF1	0	0	0	0	0	0	0	0	0	0	1	0	0	0	0	1
EMC4	0	0	0	1	0	0	0	0	0	0	0	0	0	0	0	1
FOXN3-AS2	1	0	0	0	0	0	0	0	0	0	0	0	0	0	0	1
HID1	0	1	0	0	0	0	0	0	0	0	0	0	0	0	0	1
HNRNPLL	0	0	0	0	0	0	0	0	0	0	0	0	0	0	1	1
JMJD1C-AS1	0	0	0	0	0	0	0	0	1	0	0	0	0	0	0	1
KIAA1549L	0	0	0	0	0	0	0	0	0	0	0	0	1	0	0	1
KMT2B	1	0	0	0	0	0	0	0	0	0	0	0	0	0	0	1
LINC00526	0	0	0	0	0	0	0	1	0	0	0	0	0	0	0	1
MEDAG	0	0	0	0	0	0	0	0	0	1	0	0	0	0	0	1
MGC20647	0	0	0	0	0	0	0	0	0	0	0	0	0	1	0	1
MIEF2	0	0	0	1	0	0	0	0	0	0	0	0	0	0	0	1
NDUFAF5	0	0	0	0	0	0	0	0	0	0	0	0	0	1	0	1
NIFK	0	0	0	0	0	0	0	0	0	0	1	0	0	0	0	1
PERM1	0	0	0	0	0	0	0	0	0	0	1	0	0	0	0	1
PRR35	0	0	0	0	0	0	0	0	0	0	0	0	1	0	0	1
RIPPLY3	0	0	0	0	0	0	0	0	0	0	1	0	0	0	0	1
RTCB	0	1	0	0	0	0	0	0	0	0	0	0	0	0	0	1
SEC1P	0	1	0	0	0	0	0	0	0	0	0	0	0	0	0	1
STPG1	0	0	1	0	0	0	0	0	0	0	0	0	0	0	0	1
TEX33	0	0	0	0	0	0	0	0	0	1	0	0	0	0	0	1
TMEM52B	0	0	0	0	0	0	0	0	0	0	0	0	1	0	0	1
TPGS2	0	0	0	0	0	0	0	0	0	0	1	0	0	0	0	1
CCDC175	0	0	0	0	0	1	0	0	0	0	0	0	0	0	0	1
LOC100288637	0	0	0	0	0	0	0	0	0	0	0	0	1	0	0	1
LRRC37A6P	0	0	0	0	0	0	0	0	0	0	0	1	0	0	0	1
NPIPB5	0	0	0	0	1	0	0	0	0	0	0	0	0	0	0	1
RSRP1	0	0	0	0	0	0	0	0	0	0	1	0	0	0	0	1
SNORA45A	0	1	0	0	0	0	0	0	0	0	0	0	0	0	0	1
SNORD115-23	0	0	0	0	0	0	0	0	0	0	1	0	0	0	0	1
2020-03-02	0	0	0	0	0	0	0	0	0	0	1	0	0	0	0	1
AASDHPPT	1	0	0	0	0	0	0	0	0	0	0	0	0	0	0	1
AATF	0	0	1	0	0	0	0	0	0	0	0	0	0	0	0	1
ABCA5	0	0	0	0	1	0	0	0	0	0	0	0	0	0	0	1
ABCD3	0	0	0	0	0	0	0	0	0	1	0	0	0	0	0	1
ACAD10	0	0	0	0	0	0	0	0	0	0	1	0	0	0	0	1
ACAN	1	0	0	0	0	0	0	0	0	0	0	0	0	0	0	1
ACSM1	0	0	0	0	0	0	0	0	0	0	0	1	0	0	0	1
ACTA1	0	0	0	0	0	0	0	0	0	1	0	0	0	0	0	1
ACY3	0	0	0	0	0	0	0	0	1	0	0	0	0	0	0	1
ADAP2	0	0	0	0	0	0	0	0	0	0	1	0	0	0	0	1
ADCYAP1	0	1	0	0	0	0	0	0	0	0	0	0	0	0	0	1
AGAP6	0	0	0	0	1	0	0	0	0	0	0	0	0	0	0	1
AGBL2	0	0	0	0	0	0	0	0	0	0	0	0	0	0	1	1
AGPS	0	0	0	0	1	0	0	0	0	0	0	0	0	0	0	1
AGTRAP	0	0	0	0	1	0	0	0	0	0	0	0	0	0	0	1
AHCY	0	0	0	0	0	0	0	0	0	0	0	0	1	0	0	1
AIFM3	0	0	0	0	0	0	0	0	1	0	0	0	0	0	0	1
AKAP8L	0	0	0	0	0	0	0	1	0	0	0	0	0	0	0	1
AKR1C1	1	0	0	0	0	0	0	0	0	0	0	0	0	0	0	1
AKTIP	0	0	0	0	1	0	0	0	0	0	0	0	0	0	0	1
ALDOA	0	0	0	0	1	0	0	0	0	0	0	0	0	0	0	1
ALKBH2	0	0	0	1	0	0	0	0	0	0	0	0	0	0	0	1
ALOX12	0	0	0	0	0	0	0	1	0	0	0	0	0	0	0	1
ALS2CR11	0	0	1	0	0	0	0	0	0	0	0	0	0	0	0	1
AMN1	0	0	0	0	1	0	0	0	0	0	0	0	0	0	0	1
AMY2B	0	0	0	0	0	0	0	0	0	0	1	0	0	0	0	1
ANGPTL1	0	0	0	0	0	0	0	0	0	0	0	0	1	0	0	1
ANKRD13C	0	0	0	0	0	0	0	0	0	0	1	0	0	0	0	1
ANKRD13D	0	0	0	0	0	1	0	0	0	0	0	0	0	0	0	1
ANKRD40	0	0	1	0	0	0	0	0	0	0	0	0	0	0	0	1
ANKRD42	0	0	0	0	0	0	0	0	0	0	0	0	0	0	1	1
ANKZF1	0	0	0	0	0	0	0	0	0	0	1	0	0	0	0	1
AP1M1	0	1	0	0	0	0	0	0	0	0	0	0	0	0	0	1
APBA2	0	0	0	0	0	0	0	0	1	0	0	0	0	0	0	1
APBB1	0	0	0	0	0	1	0	0	0	0	0	0	0	0	0	1
APBB1IP	0	1	0	0	0	0	0	0	0	0	0	0	0	0	0	1
ARHGAP15	0	0	0	0	0	0	0	0	1	0	0	0	0	0	0	1
ARHGAP21	0	1	0	0	0	0	0	0	0	0	0	0	0	0	0	1
ARHGDIB	0	0	1	0	0	0	0	0	0	0	0	0	0	0	0	1
ARID2	0	0	0	0	0	0	0	0	0	0	0	0	0	0	1	1
ARIH1	0	0	0	0	0	0	0	0	0	0	1	0	0	0	0	1
ARL3	0	0	0	0	0	0	0	1	0	0	0	0	0	0	0	1
ARMC5	0	0	0	0	0	0	0	1	0	0	0	0	0	0	0	1
ARMC6	0	1	0	0	0	0	0	0	0	0	0	0	0	0	0	1
ARNT2	0	0	0	0	0	0	0	0	1	0	0	0	0	0	0	1
ASGR2	0	0	0	1	0	0	0	0	0	0	0	0	0	0	0	1
ATL3	0	0	0	0	1	0	0	0	0	0	0	0	0	0	0	1
ATM	0	0	0	0	0	0	0	0	0	0	1	0	0	0	0	1
ATP4A	0	1	0	0	0	0	0	0	0	0	0	0	0	0	0	1
ATP5B	0	0	0	0	0	0	0	0	0	0	0	0	0	1	0	1
ATP5G1	0	0	0	0	0	0	0	0	0	0	0	0	0	1	0	1
ATP8B2	0	0	0	0	0	0	0	0	1	0	0	0	0	0	0	1
ATP9B	0	0	0	0	0	0	0	0	0	1	0	0	0	0	0	1
AVPI1	0	0	0	0	0	0	0	0	0	0	0	0	0	1	0	1
B3GNT2	0	0	0	0	1	0	0	0	0	0	0	0	0	0	0	1
BCAR3	0	0	0	0	0	0	0	0	0	0	0	1	0	0	0	1
BCL11B	0	0	0	0	0	0	0	1	0	0	0	0	0	0	0	1
BCL2L13	0	1	0	0	0	0	0	0	0	0	0	0	0	0	0	1
BCS1L	0	0	0	0	0	0	0	0	0	0	1	0	0	0	0	1
BEND7	1	0	0	0	0	0	0	0	0	0	0	0	0	0	0	1
BIRC2	0	0	0	0	0	0	0	0	0	0	0	0	1	0	0	1
BOLA2	0	0	0	0	0	0	0	0	0	1	0	0	0	0	0	1
BOLA3	0	0	0	0	0	0	0	1	0	0	0	0	0	0	0	1
BSDC1	0	0	0	0	1	0	0	0	0	0	0	0	0	0	0	1
BSG	0	1	0	0	0	0	0	0	0	0	0	0	0	0	0	1
C10orf55	0	0	0	0	0	0	0	0	0	0	0	0	0	1	0	1
C11orf16	0	0	0	0	0	0	0	0	1	0	0	0	0	0	0	1
C11orf24	0	1	0	0	0	0	0	0	0	0	0	0	0	0	0	1
C11orf52	0	0	0	1	0	0	0	0	0	0	0	0	0	0	0	1
C11orf54	0	0	0	0	1	0	0	0	0	0	0	0	0	0	0	1
C12orf57	0	0	0	0	0	0	0	0	0	0	1	0	0	0	0	1
C14orf182	1	0	0	0	0	0	0	0	0	0	0	0	0	0	0	1
C15orf39	0	0	0	0	0	0	0	0	0	0	0	0	0	0	1	1
C16orf13	0	0	0	0	0	0	0	0	0	0	1	0	0	0	0	1
C16orf3	0	0	0	0	0	0	0	0	0	1	0	0	0	0	0	1
C16orf46	0	0	0	0	0	0	0	0	1	0	0	0	0	0	0	1
C16orf93	0	0	0	0	0	0	0	0	1	0	0	0	0	0	0	1
C17orf75	0	0	0	0	0	0	1	0	0	0	0	0	0	0	0	1
C19orf47	0	0	0	0	0	0	0	1	0	0	0	0	0	0	0	1
C19orf53	0	0	0	0	0	0	0	0	1	0	0	0	0	0	0	1
C19orf60	0	0	0	0	0	0	0	1	0	0	0	0	0	0	0	1
C1orf94	0	0	0	0	1	0	0	0	0	0	0	0	0	0	0	1
C22orf24	0	1	0	0	0	0	0	0	0	0	0	0	0	0	0	1
C2CD2L	0	0	0	0	0	0	0	0	0	0	1	0	0	0	0	1
C2CD4B	0	0	0	0	0	0	0	0	0	0	0	0	0	0	1	1
C2CD4C	0	0	0	0	0	0	0	0	0	0	1	0	0	0	0	1
C2orf47	0	0	0	0	0	0	0	1	0	0	0	0	0	0	0	1
C2orf49	0	1	0	0	0	0	0	0	0	0	0	0	0	0	0	1
C4BPA	0	0	0	0	0	0	0	0	0	0	0	0	0	0	1	1
C8B	0	0	0	0	0	0	0	0	1	0	0	0	0	0	0	1
CA10	0	0	0	0	1	0	0	0	0	0	0	0	0	0	0	1
CALB2	0	0	0	0	0	0	0	0	0	0	1	0	0	0	0	1
CALCOCO1	0	0	0	0	1	0	0	0	0	0	0	0	0	0	0	1
CALM3	0	1	0	0	0	0	0	0	0	0	0	0	0	0	0	1
CALML5	0	0	0	0	0	0	0	0	1	0	0	0	0	0	0	1
CAMK1D	0	0	0	0	0	0	0	0	0	0	0	1	0	0	0	1
CAPZA1	0	1	0	0	0	0	0	0	0	0	0	0	0	0	0	1
CARD10	0	0	0	0	0	0	0	0	1	0	0	0	0	0	0	1
CASC4	0	0	0	0	0	0	0	0	0	0	0	0	1	0	0	1
CASP4	0	0	0	0	0	0	0	0	0	0	1	0	0	0	0	1
CBLC	0	0	0	0	1	0	0	0	0	0	0	0	0	0	0	1
CBX2	1	0	0	0	0	0	0	0	0	0	0	0	0	0	0	1
CCDC114	0	0	0	0	0	0	0	0	0	1	0	0	0	0	0	1
CCDC117	0	1	0	0	0	0	0	0	0	0	0	0	0	0	0	1
CCDC150	0	0	0	0	0	0	0	0	1	0	0	0	0	0	0	1
CCDC159	0	1	0	0	0	0	0	0	0	0	0	0	0	0	0	1
CCDC64B	0	0	0	0	0	0	0	0	0	1	0	0	0	0	0	1
CCDC88A	0	1	0	0	0	0	0	0	0	0	0	0	0	0	0	1
CCL1	0	0	0	0	1	0	0	0	0	0	0	0	0	0	0	1
CCL7	0	0	0	0	0	0	1	0	0	0	0	0	0	0	0	1
CCNT1	0	0	0	0	0	0	0	0	0	0	1	0	0	0	0	1
CD300C	0	0	0	0	0	0	0	0	0	0	0	0	0	0	1	1
CD3E	0	0	0	1	0	0	0	0	0	0	0	0	0	0	0	1
CDC14A	0	0	0	0	1	0	0	0	0	0	0	0	0	0	0	1
CDK1	0	0	0	0	0	1	0	0	0	0	0	0	0	0	0	1
CDK5RAP3	0	1	0	0	0	0	0	0	0	0	0	0	0	0	0	1
CDKN1B	0	0	0	0	0	0	0	0	0	0	1	0	0	0	0	1
CDR2	0	0	0	0	0	0	0	1	0	0	0	0	0	0	0	1
CENPJ	0	0	0	0	0	0	0	0	0	0	0	0	0	1	0	1
CENPM	0	0	0	0	0	0	0	0	1	0	0	0	0	0	0	1
CES1	0	1	0	0	0	0	0	0	0	0	0	0	0	0	0	1
CFDP1	0	0	0	0	0	0	0	1	0	0	0	0	0	0	0	1
CFLAR	0	0	1	0	0	0	0	0	0	0	0	0	0	0	0	1
CHMP2A	0	0	0	0	1	0	0	0	0	0	0	0	0	0	0	1
CHRNB1	0	1	0	0	0	0	0	0	0	0	0	0	0	0	0	1
CIAPIN1	0	0	0	0	0	0	0	0	0	0	0	0	0	0	1	1
CIRH1A	0	0	0	0	0	0	0	0	0	0	1	0	0	0	0	1
CKAP5	0	0	0	0	0	1	0	0	0	0	0	0	0	0	0	1
CLDN7	0	0	0	0	0	0	0	0	0	1	0	0	0	0	0	1
CLEC3B	1	0	0	0	0	0	0	0	0	0	0	0	0	0	0	1
CLP1	0	0	0	1	0	0	0	0	0	0	0	0	0	0	0	1
CLPP	0	0	0	0	1	0	0	0	0	0	0	0	0	0	0	1
CMC1	1	0	0	0	0	0	0	0	0	0	0	0	0	0	0	1
CMPK2	1	0	0	0	0	0	0	0	0	0	0	0	0	0	0	1
CNOT2	0	1	0	0	0	0	0	0	0	0	0	0	0	0	0	1
CNPY2	0	0	0	0	1	0	0	0	0	0	0	0	0	0	0	1
CNTD2	0	0	0	1	0	0	0	0	0	0	0	0	0	0	0	1
COQ7	0	1	0	0	0	0	0	0	0	0	0	0	0	0	0	1
CORO1A	0	0	0	1	0	0	0	0	0	0	0	0	0	0	0	1
COX4I2	0	0	0	0	0	0	0	0	0	0	0	1	0	0	0	1
COX6B1	0	0	0	0	0	0	0	0	0	0	0	0	1	0	0	1
CPD	0	0	1	0	0	0	0	0	0	0	0	0	0	0	0	1
CPPED1	0	0	0	0	0	0	0	0	0	0	0	0	0	1	0	1
CPSF2	0	0	0	0	1	0	0	0	0	0	0	0	0	0	0	1
CPT1A	0	0	0	1	0	0	0	0	0	0	0	0	0	0	0	1
CR1	0	0	0	0	0	0	0	0	0	0	0	1	0	0	0	1
CREB3L3	0	0	0	0	0	0	0	0	0	0	0	1	0	0	0	1
CREBZF	0	0	0	0	1	0	0	0	0	0	0	0	0	0	0	1
CRY2	0	0	0	0	0	0	0	0	1	0	0	0	0	0	0	1
CRYBA2	0	0	0	0	1	0	0	0	0	0	0	0	0	0	0	1
CSK	0	0	0	1	0	0	0	0	0	0	0	0	0	0	0	1
CSNK1G2	1	0	0	0	0	0	0	0	0	0	0	0	0	0	0	1
CSRNP2	0	0	0	0	0	0	0	0	0	1	0	0	0	0	0	1
CSTF1	0	0	0	0	0	0	0	0	0	0	1	0	0	0	0	1
CTLA4	0	0	0	0	0	0	1	0	0	0	0	0	0	0	0	1
CTTN	1	0	0	0	0	0	0	0	0	0	0	0	0	0	0	1
CUL4A	0	0	0	0	0	0	0	0	0	0	0	0	0	1	0	1
CUX2	0	0	0	0	0	0	0	0	0	1	0	0	0	0	0	1
CYP4F12	1	0	0	0	0	0	0	0	0	0	0	0	0	0	0	1
DAD1	0	0	0	0	0	0	0	0	0	0	0	0	0	1	0	1
DAK	0	0	0	0	0	0	0	0	0	0	1	0	0	0	0	1
DBI	0	0	0	0	0	0	0	1	0	0	0	0	0	0	0	1
DBT	0	0	0	0	0	0	0	0	0	0	1	0	0	0	0	1
DDOST	0	0	1	0	0	0	0	0	0	0	0	0	0	0	0	1
DDX1	0	0	0	0	1	0	0	0	0	0	0	0	0	0	0	1
DDX11	0	0	0	1	0	0	0	0	0	0	0	0	0	0	0	1
DDX27	0	0	0	0	1	0	0	0	0	0	0	0	0	0	0	1
DEFB119	0	0	0	0	0	0	0	0	0	0	0	1	0	0	0	1
DENND4A	0	0	0	0	0	0	0	0	0	0	1	0	0	0	0	1
DEPDC1	0	0	0	0	0	0	0	0	0	0	0	0	1	0	0	1
DEPDC5	0	0	0	0	0	0	0	0	0	0	1	0	0	0	0	1
DFFA	0	0	0	0	0	0	0	0	0	0	0	0	0	0	1	1
DHDH	0	0	0	0	0	0	0	0	0	0	0	1	0	0	0	1
DHX32	0	0	0	0	0	0	0	0	0	0	0	0	1	0	0	1
DIP2A	0	1	0	0	0	0	0	0	0	0	0	0	0	0	0	1
DIP2B	0	0	0	0	0	0	0	0	0	0	0	0	0	1	0	1
DLGAP4	0	0	0	0	0	1	0	0	0	0	0	0	0	0	0	1
DNAH2	0	0	0	0	0	0	0	0	1	0	0	0	0	0	0	1
DNAJB12	0	0	1	0	0	0	0	0	0	0	0	0	0	0	0	1
DNAJC1	0	0	0	0	0	0	0	0	0	0	1	0	0	0	0	1
DNAJC27	0	0	0	1	0	0	0	0	0	0	0	0	0	0	0	1
DNM3	0	0	0	0	0	0	0	0	0	0	0	0	1	0	0	1
DNTTIP2	0	0	0	0	0	0	0	0	0	0	0	0	1	0	0	1
DOCK10	0	0	1	0	0	0	0	0	0	0	0	0	0	0	0	1
DOCK7	0	0	0	0	0	0	0	0	0	1	0	0	0	0	0	1
DPCD	0	0	0	0	1	0	0	0	0	0	0	0	0	0	0	1
DPF2	0	0	0	0	0	0	0	0	0	0	1	0	0	0	0	1
DPYD	0	0	0	0	0	0	0	0	0	0	0	1	0	0	0	1
DRAP1	0	0	0	0	0	0	0	0	0	0	0	0	0	1	0	1
DRG1	0	0	0	0	0	1	0	0	0	0	0	0	0	0	0	1
DTNB	0	0	0	0	0	0	0	0	0	0	0	0	0	0	1	1
DUSP27	0	0	0	0	1	0	0	0	0	0	0	0	0	0	0	1
DUSP5	0	0	0	0	0	0	0	0	0	0	0	1	0	0	0	1
DYNC1H1	0	0	0	0	0	0	0	0	0	0	0	1	0	0	0	1
DYNLRB1	0	1	0	0	0	0	0	0	0	0	0	0	0	0	0	1
E2F6	0	0	0	0	0	0	0	1	0	0	0	0	0	0	0	1
EAPP	0	0	0	0	0	0	0	1	0	0	0	0	0	0	0	1
EBF4	0	0	0	0	0	0	0	0	0	1	0	0	0	0	0	1
EBNA1BP2	0	0	0	1	0	0	0	0	0	0	0	0	0	0	0	1
ECHDC2	0	1	0	0	0	0	0	0	0	0	0	0	0	0	0	1
ECHDC3	0	0	1	0	0	0	0	0	0	0	0	0	0	0	0	1
EFNB2	1	0	0	0	0	0	0	0	0	0	0	0	0	0	0	1
EIF1AD	0	0	0	1	0	0	0	0	0	0	0	0	0	0	0	1
EIF2AK3	0	0	0	0	0	0	0	0	0	1	0	0	0	0	0	1
EIF2B4	0	0	0	0	0	0	0	0	0	0	1	0	0	0	0	1
ELANE	0	0	0	0	0	0	0	0	0	0	1	0	0	0	0	1
ELOVL1	0	0	0	0	1	0	0	0	0	0	0	0	0	0	0	1
EMILIN1	0	0	0	0	1	0	0	0	0	0	0	0	0	0	0	1
EML2	0	1	0	0	0	0	0	0	0	0	0	0	0	0	0	1
ENDOD1	0	0	0	0	0	0	0	0	0	0	1	0	0	0	0	1
ENO3	0	0	0	0	0	0	0	0	1	0	0	0	0	0	0	1
ENOSF1	0	0	1	0	0	0	0	0	0	0	0	0	0	0	0	1
ENSA	0	0	0	0	1	0	0	0	0	0	0	0	0	0	0	1
EPB41	1	0	0	0	0	0	0	0	0	0	0	0	0	0	0	1
EPS15	0	0	0	0	0	0	0	0	0	0	0	0	0	1	0	1
ETFA	0	0	0	0	0	0	0	1	0	0	0	0	0	0	0	1
ETHE1	0	0	0	0	1	0	0	0	0	0	0	0	0	0	0	1
ETNK2	0	0	0	0	0	0	0	0	0	0	0	0	0	0	1	1
ETS1	0	0	0	0	0	0	0	0	0	0	1	0	0	0	0	1
EXT2	0	0	0	0	1	0	0	0	0	0	0	0	0	0	0	1
F7	0	0	0	0	0	1	0	0	0	0	0	0	0	0	0	1
FADS1	0	1	0	0	0	0	0	0	0	0	0	0	0	0	0	1
FADS3	0	0	0	0	0	0	0	0	0	0	1	0	0	0	0	1
FAF1	0	1	0	0	0	0	0	0	0	0	0	0	0	0	0	1
FAM103A1	0	0	0	0	0	0	0	0	0	0	0	1	0	0	0	1
FAM149B1	0	0	0	0	0	0	0	0	0	0	0	0	0	1	0	1
FAM160B1	0	0	1	0	0	0	0	0	0	0	0	0	0	0	0	1
FAM19A5	0	0	0	0	1	0	0	0	0	0	0	0	0	0	0	1
FAM96A	0	0	0	0	0	0	0	1	0	0	0	0	0	0	0	1
FAM98A	0	0	0	0	0	0	0	0	0	0	1	0	0	0	0	1
FANCL	0	0	0	0	0	0	0	0	0	0	1	0	0	0	0	1
FARSA	0	0	0	0	0	0	0	0	0	0	0	0	1	0	0	1
FBXO11	0	0	0	0	0	0	1	0	0	0	0	0	0	0	0	1
FBXO18	0	0	0	1	0	0	0	0	0	0	0	0	0	0	0	1
FBXO2	0	1	0	0	0	0	0	0	0	0	0	0	0	0	0	1
FBXO46	0	0	0	0	1	0	0	0	0	0	0	0	0	0	0	1
FCGBP	1	0	0	0	0	0	0	0	0	0	0	0	0	0	0	1
FERMT3	0	0	0	0	0	0	0	0	0	0	0	0	0	0	1	1
FES	0	0	0	1	0	0	0	0	0	0	0	0	0	0	0	1
FIBIN	0	0	0	0	0	0	0	0	0	0	0	0	1	0	0	1
FIBP	0	0	0	0	1	0	0	0	0	0	0	0	0	0	0	1
FKRP	0	0	0	0	0	0	0	0	0	0	1	0	0	0	0	1
FLJ13224	0	0	0	0	0	0	0	0	0	0	1	0	0	0	0	1
FLRT2	0	0	0	0	0	0	0	0	0	0	1	0	0	0	0	1
FOXC2	0	0	0	0	0	1	0	0	0	0	0	0	0	0	0	1
FSCB	0	0	0	0	0	0	1	0	0	0	0	0	0	0	0	1
G6PC2	0	0	0	0	0	0	1	0	0	0	0	0	0	0	0	1
GAB4	0	0	0	0	0	0	0	0	1	0	0	0	0	0	0	1
GABRB3	0	1	0	0	0	0	0	0	0	0	0	0	0	0	0	1
GADD45A	0	0	1	0	0	0	0	0	0	0	0	0	0	0	0	1
GALNT3	0	0	0	0	0	0	0	0	0	0	1	0	0	0	0	1
GALNT5	0	0	0	0	0	1	0	0	0	0	0	0	0	0	0	1
GALNT9	0	0	0	0	1	0	0	0	0	0	0	0	0	0	0	1
GAS8	0	0	0	0	0	0	0	0	0	0	1	0	0	0	0	1
GCA	0	0	0	0	0	0	0	0	1	0	0	0	0	0	0	1
GCH1	0	0	0	0	0	0	0	0	0	0	0	0	1	0	0	1
GDF11	0	0	0	0	0	0	0	0	0	0	0	0	1	0	0	1
GDF15	0	0	0	0	0	0	0	0	0	0	1	0	0	0	0	1
GDPD3	0	0	0	0	0	0	0	0	0	0	0	1	0	0	0	1
GGA3	0	0	0	0	0	0	0	0	0	0	1	0	0	0	0	1
GIF	0	0	0	0	0	0	0	0	0	0	0	0	0	1	0	1
GIGYF2	0	0	1	0	0	0	0	0	0	0	0	0	0	0	0	1
GLRX3	0	0	0	0	0	0	0	0	0	0	0	0	0	1	0	1
GLS	0	0	0	0	0	1	0	0	0	0	0	0	0	0	0	1
GLS2	0	0	0	0	0	0	0	0	0	0	1	0	0	0	0	1
GNAS	0	1	0	0	0	0	0	0	0	0	0	0	0	0	0	1
GNL2	0	0	0	0	0	0	0	0	0	0	1	0	0	0	0	1
GNPAT	0	0	0	0	0	0	0	0	0	1	0	0	0	0	0	1
GPATCH1	0	0	0	0	0	0	0	0	0	0	0	0	0	0	1	1
GPBP1L1	0	0	0	0	0	0	0	0	0	0	1	0	0	0	0	1
GPD1	0	1	0	0	0	0	0	0	0	0	0	0	0	0	0	1
GPR153	0	0	0	0	1	0	0	0	0	0	0	0	0	0	0	1
GPR161	0	0	0	1	0	0	0	0	0	0	0	0	0	0	0	1
GPR162	0	0	0	0	0	1	0	0	0	0	0	0	0	0	0	1
GPR180	0	0	0	0	0	0	0	0	0	1	0	0	0	0	0	1
GPR182	0	0	0	1	0	0	0	0	0	0	0	0	0	0	0	1
GPR75	0	0	0	0	0	0	0	0	0	0	1	0	0	0	0	1
GPX7	0	0	0	1	0	0	0	0	0	0	0	0	0	0	0	1
GRB14	0	0	0	0	0	0	0	0	0	0	0	0	0	1	0	1
GRHL1	0	0	0	1	0	0	0	0	0	0	0	0	0	0	0	1
GRIA4	0	0	0	0	1	0	0	0	0	0	0	0	0	0	0	1
GRID1	0	0	0	0	0	0	0	0	1	0	0	0	0	0	0	1
GSDMB	0	0	1	0	0	0	0	0	0	0	0	0	0	0	0	1
GSTM5	0	0	0	0	0	0	0	0	0	0	0	0	0	0	1	1
GTDC1	0	0	0	0	0	0	0	0	0	0	0	0	0	1	0	1
GUCY1A2	0	0	0	0	0	0	0	0	0	0	1	0	0	0	0	1
H2AFJ	0	0	0	0	1	0	0	0	0	0	0	0	0	0	0	1
HEATR5B	0	0	0	0	0	0	0	0	0	0	1	0	0	0	0	1
HELZ	0	0	0	0	0	0	0	0	0	0	0	1	0	0	0	1
HERC4	0	0	0	0	0	0	0	0	0	0	0	0	1	0	0	1
HES2	0	1	0	0	0	0	0	0	0	0	0	0	0	0	0	1
HMGCS2	0	0	0	0	0	0	0	0	0	1	0	0	0	0	0	1
HNRNPA3P1	0	0	0	0	0	0	0	1	0	0	0	0	0	0	0	1
HNRNPUL2	0	0	0	0	0	0	0	0	0	0	0	1	0	0	0	1
HOOK2	0	1	0	0	0	0	0	0	0	0	0	0	0	0	0	1
HORMAD2	0	0	0	0	0	0	0	1	0	0	0	0	0	0	0	1
HOXC6	0	0	0	0	1	0	0	0	0	0	0	0	0	0	0	1
HYOU1	0	0	0	0	0	1	0	0	0	0	0	0	0	0	0	1
ICA1L	0	0	0	0	0	0	0	1	0	0	0	0	0	0	0	1
ICOS	0	0	0	0	0	0	0	0	0	1	0	0	0	0	0	1
ICOSLG	0	1	0	0	0	0	0	0	0	0	0	0	0	0	0	1
IDI1	0	0	0	0	0	0	0	1	0	0	0	0	0	0	0	1
IGFBP5	0	0	0	0	0	1	0	0	0	0	0	0	0	0	0	1
IL6R	0	1	0	0	0	0	0	0	0	0	0	0	0	0	0	1
INA	0	1	0	0	0	0	0	0	0	0	0	0	0	0	0	1
ING4	0	0	0	0	1	0	0	0	0	0	0	0	0	0	0	1
INTS5	0	0	0	0	1	0	0	0	0	0	0	0	0	0	0	1
INTS6	0	0	0	1	0	0	0	0	0	0	0	0	0	0	0	1
ISM1	0	1	0	0	0	0	0	0	0	0	0	0	0	0	0	1
ITGA5	0	0	0	0	0	0	0	0	0	1	0	0	0	0	0	1
ITIH2	0	0	0	0	0	1	0	0	0	0	0	0	0	0	0	1
ITPKA	1	0	0	0	0	0	0	0	0	0	0	0	0	0	0	1
ITPRIPL2	0	0	0	0	1	0	0	0	0	0	0	0	0	0	0	1
JSRP1	0	0	0	0	0	0	0	0	0	0	1	0	0	0	0	1
KANK4	1	0	0	0	0	0	0	0	0	0	0	0	0	0	0	1
KCNA3	0	0	0	0	0	0	0	0	0	0	0	0	1	0	0	1
KCNA7	0	0	0	0	0	0	0	0	0	0	0	0	0	1	0	1
KCNAB2	0	0	0	0	0	0	0	0	0	0	0	0	1	0	0	1
KCNH5	1	0	0	0	0	0	0	0	0	0	0	0	0	0	0	1
KCNJ13	1	0	0	0	0	0	0	0	0	0	0	0	0	0	0	1
KCNJ16	1	0	0	0	0	0	0	0	0	0	0	0	0	0	0	1
KCNJ6	0	1	0	0	0	0	0	0	0	0	0	0	0	0	0	1
KCNJ8	0	0	0	0	0	0	0	0	0	0	0	0	0	0	1	1
KCNK2	0	0	0	0	0	0	0	0	0	0	0	0	1	0	0	1
KCNMA1	0	1	0	0	0	0	0	0	0	0	0	0	0	0	0	1
KCNN4	0	0	0	0	0	0	0	0	0	0	0	1	0	0	0	1
KCNQ4	0	0	0	0	0	0	0	0	1	0	0	0	0	0	0	1
KDM3A	0	0	0	0	1	0	0	0	0	0	0	0	0	0	0	1
KIAA0355	0	1	0	0	0	0	0	0	0	0	0	0	0	0	0	1
KIAA0586	0	0	0	0	0	0	0	0	0	0	1	0	0	0	0	1
KIAA1804	0	1	0	0	0	0	0	0	0	0	0	0	0	0	0	1
KIF3B	0	1	0	0	0	0	0	0	0	0	0	0	0	0	0	1
KLHL11	0	1	0	0	0	0	0	0	0	0	0	0	0	0	0	1
KLHL22	0	0	0	0	0	0	0	0	0	0	0	0	0	0	1	1
KLHL25	0	0	0	0	0	0	0	0	0	0	0	0	0	1	0	1
KMO	0	0	0	0	0	0	0	0	1	0	0	0	0	0	0	1
KRAS	0	0	0	0	0	0	0	0	1	0	0	0	0	0	0	1
KRT80	0	0	0	0	0	0	0	0	0	0	0	0	1	0	0	1
KRTAP19-3	0	0	0	0	1	0	0	0	0	0	0	0	0	0	0	1
KRTAP4-4	0	0	0	0	0	0	0	0	0	0	0	0	0	0	1	1
KTN1	0	1	0	0	0	0	0	0	0	0	0	0	0	0	0	1
L1TD1	0	0	0	0	0	0	0	0	0	0	1	0	0	0	0	1
L3MBTL4	0	0	0	0	0	0	0	0	0	0	0	0	0	1	0	1
LAIR1	0	0	0	0	0	0	0	0	0	0	1	0	0	0	0	1
LALBA	0	1	0	0	0	0	0	0	0	0	0	0	0	0	0	1
LAMC2	0	0	0	0	0	0	0	0	0	0	0	0	1	0	0	1
LANCL1	0	0	0	0	0	1	0	0	0	0	0	0	0	0	0	1
LAPTM4A	0	0	0	0	0	0	0	0	0	0	0	0	0	0	1	1
LAT	0	0	0	0	0	0	0	0	0	0	0	1	0	0	0	1
LDB1	0	0	0	0	0	0	0	0	0	0	1	0	0	0	0	1
LDHB	0	0	0	1	0	0	0	0	0	0	0	0	0	0	0	1
LEMD1	0	1	0	0	0	0	0	0	0	0	0	0	0	0	0	1
LENG1	0	0	0	0	0	0	0	0	0	0	0	0	0	1	0	1
LGALS4	0	0	0	0	0	1	0	0	0	0	0	0	0	0	0	1
LGI4	0	1	0	0	0	0	0	0	0	0	0	0	0	0	0	1
LHX1	0	0	0	0	0	0	0	0	0	0	0	1	0	0	0	1
LINGO3	0	0	0	0	0	0	0	0	0	0	0	0	0	0	1	1
LMBR1L	0	0	0	0	0	0	0	0	0	0	1	0	0	0	0	1
LMNB2	0	0	0	0	0	1	0	0	0	0	0	0	0	0	0	1
LMOD1	0	0	0	1	0	0	0	0	0	0	0	0	0	0	0	1
LOC284837	0	0	0	0	0	0	0	1	0	0	0	0	0	0	0	1
LOC81691	0	0	0	0	0	0	0	0	0	0	0	0	1	0	0	1
LRP6	0	0	0	0	0	0	0	0	0	0	0	1	0	0	0	1
LRRC16B	0	0	0	0	0	0	0	0	0	0	0	1	0	0	0	1
LRRC3B	0	0	0	0	0	0	0	1	0	0	0	0	0	0	0	1
LRRC42	0	0	0	0	0	0	0	1	0	0	0	0	0	0	0	1
LSM4	0	0	0	0	0	0	0	1	0	0	0	0	0	0	0	1
LTA4H	0	1	0	0	0	0	0	0	0	0	0	0	0	0	0	1
LTB4R	0	0	0	0	0	0	0	1	0	0	0	0	0	0	0	1
LTBR	0	1	0	0	0	0	0	0	0	0	0	0	0	0	0	1
LY9	0	0	0	0	0	0	0	0	0	0	1	0	0	0	0	1
MAB21L1	0	0	0	0	0	0	0	0	1	0	0	0	0	0	0	1
MAP3K10	0	0	0	0	0	0	0	0	0	0	0	0	0	0	1	1
MAP3K8	0	0	0	0	0	0	0	1	0	0	0	0	0	0	0	1
MAP4K4	0	0	0	0	0	0	0	0	0	0	0	0	0	0	1	1
MAPK3	0	0	0	0	0	1	0	0	0	0	0	0	0	0	0	1
MAVS	0	0	0	0	0	0	0	0	0	0	0	0	1	0	0	1
MBOAT2	0	0	0	0	0	0	0	0	0	1	0	0	0	0	0	1
MED24	0	0	0	0	1	0	0	0	0	0	0	0	0	0	0	1
MED25	0	0	0	0	0	0	1	0	0	0	0	0	0	0	0	1
MEF2D	0	0	0	0	0	0	0	0	0	0	1	0	0	0	0	1
MEGF11	0	0	0	0	0	0	0	1	0	0	0	0	0	0	0	1
MEGF6	0	0	0	0	0	0	0	0	0	0	0	0	0	1	0	1
MFSD4	0	0	0	0	0	0	0	1	0	0	0	0	0	0	0	1
MGAT5	1	0	0	0	0	0	0	0	0	0	0	0	0	0	0	1
MGP	1	0	0	0	0	0	0	0	0	0	0	0	0	0	0	1
MIF	0	0	0	0	1	0	0	0	0	0	0	0	0	0	0	1
MIPOL1	0	0	0	0	0	0	0	0	0	0	1	0	0	0	0	1
MLC1	0	0	0	0	0	0	0	0	0	1	0	0	0	0	0	1
MLH3	0	0	0	0	0	0	0	0	0	0	1	0	0	0	0	1
MLYCD	0	0	0	0	1	0	0	0	0	0	0	0	0	0	0	1
MMEL1	0	0	0	0	0	0	0	0	0	0	0	1	0	0	0	1
MMP1	1	0	0	0	0	0	0	0	0	0	0	0	0	0	0	1
MMP10	0	1	0	0	0	0	0	0	0	0	0	0	0	0	0	1
MMP11	0	0	0	0	0	0	0	0	0	1	0	0	0	0	0	1
MMP3	0	1	0	0	0	0	0	0	0	0	0	0	0	0	0	1
MOBP	1	0	0	0	0	0	0	0	0	0	0	0	0	0	0	1
MORN2	0	0	0	0	0	0	0	0	0	0	0	0	0	1	0	1
MPP3	0	0	0	0	1	0	0	0	0	0	0	0	0	0	0	1
MPP5	0	0	0	0	0	0	0	0	0	0	0	0	1	0	0	1
MPPE1	0	0	0	0	0	0	0	0	0	0	0	0	1	0	0	1
MPV17	0	0	0	0	0	0	0	0	0	0	1	0	0	0	0	1
MRO	0	0	0	0	0	0	0	0	0	1	0	0	0	0	0	1
MRPL19	1	0	0	0	0	0	0	0	0	0	0	0	0	0	0	1
MRPL28	0	1	0	0	0	0	0	0	0	0	0	0	0	0	0	1
MRPL38	0	0	0	0	0	0	0	0	1	0	0	0	0	0	0	1
MRPL48	0	0	0	0	0	0	0	0	0	1	0	0	0	0	0	1
MRPL55	0	0	0	0	0	0	0	0	0	0	0	0	0	1	0	1
MRPS12	0	0	0	0	1	0	0	0	0	0	0	0	0	0	0	1
MRPS14	0	0	0	1	0	0	0	0	0	0	0	0	0	0	0	1
MRPS34	0	0	0	0	1	0	0	0	0	0	0	0	0	0	0	1
MRPS35	0	0	0	0	0	0	0	1	0	0	0	0	0	0	0	1
MRPS7	0	1	0	0	0	0	0	0	0	0	0	0	0	0	0	1
MRVI1	0	0	0	0	0	0	1	0	0	0	0	0	0	0	0	1
MS4A5	0	0	0	0	0	0	0	0	0	0	0	0	0	0	1	1
MSI2	0	0	0	0	0	0	0	0	0	0	0	1	0	0	0	1
MSL1	0	0	0	1	0	0	0	0	0	0	0	0	0	0	0	1
MSRB3	0	0	0	0	0	0	0	0	0	0	1	0	0	0	0	1
MST1	0	0	0	1	0	0	0	0	0	0	0	0	0	0	0	1
MT4	0	0	0	0	0	0	0	1	0	0	0	0	0	0	0	1
MTCH2	0	0	0	0	0	1	0	0	0	0	0	0	0	0	0	1
MTRF1	0	0	0	0	1	0	0	0	0	0	0	0	0	0	0	1
MTX2	0	1	0	0	0	0	0	0	0	0	0	0	0	0	0	1
MUS81	0	0	0	1	0	0	0	0	0	0	0	0	0	0	0	1
MYH3	1	0	0	0	0	0	0	0	0	0	0	0	0	0	0	1
MYH7	0	0	0	0	0	0	0	0	0	0	0	1	0	0	0	1
MYO1B	0	0	0	1	0	0	0	0	0	0	0	0	0	0	0	1
MYO1H	0	0	0	0	0	0	0	0	0	1	0	0	0	0	0	1
MYO3A	0	0	0	0	0	0	0	1	0	0	0	0	0	0	0	1
MYO5B	0	0	0	0	0	0	0	0	0	0	0	0	1	0	0	1
MYO7A	0	1	0	0	0	0	0	0	0	0	0	0	0	0	0	1
MYOCD	0	0	0	0	0	0	0	1	0	0	0	0	0	0	0	1
MYOD1	0	0	0	0	0	0	0	0	0	0	0	0	1	0	0	1
MYT1	0	0	0	0	0	1	0	0	0	0	0	0	0	0	0	1
N4BP2L2	0	0	0	0	1	0	0	0	0	0	0	0	0	0	0	1
NAA25	0	0	0	0	0	0	0	0	0	0	1	0	0	0	0	1
NACC1	0	0	0	0	0	0	0	0	0	0	0	0	0	1	0	1
NAE1	0	0	0	0	0	0	1	0	0	0	0	0	0	0	0	1
NAGLU	0	0	1	0	0	0	0	0	0	0	0	0	0	0	0	1
NBR2	0	1	0	0	0	0	0	0	0	0	0	0	0	0	0	1
NCAM1	0	0	0	0	0	1	0	0	0	0	0	0	0	0	0	1
NDUFA3	0	0	0	1	0	0	0	0	0	0	0	0	0	0	0	1
NDUFAB1	0	0	0	0	0	0	0	1	0	0	0	0	0	0	0	1
NEO1	0	1	0	0	0	0	0	0	0	0	0	0	0	0	0	1
NGEF	0	0	0	0	0	0	0	0	1	0	0	0	0	0	0	1
NGRN	0	0	0	0	0	0	0	0	0	0	1	0	0	0	0	1
NHP2	0	0	0	0	0	0	0	0	0	0	0	0	0	1	0	1
NID2	0	0	0	0	0	0	0	0	0	1	0	0	0	0	0	1
NLK	0	0	0	0	0	0	0	0	0	0	1	0	0	0	0	1
NMI	0	1	0	0	0	0	0	0	0	0	0	0	0	0	0	1
NNMT	0	0	0	0	0	0	0	0	0	1	0	0	0	0	0	1
NOB1	0	0	0	0	1	0	0	0	0	0	0	0	0	0	0	1
NOD2	1	0	0	0	0	0	0	0	0	0	0	0	0	0	0	1
NOSTRIN	0	0	0	0	0	0	0	0	0	0	1	0	0	0	0	1
NPAS2	0	1	0	0	0	0	0	0	0	0	0	0	0	0	0	1
NPPC	0	0	0	0	0	0	0	0	0	0	1	0	0	0	0	1
NPTX1	1	0	0	0	0	0	0	0	0	0	0	0	0	0	0	1
NRAS	0	1	0	0	0	0	0	0	0	0	0	0	0	0	0	1
NRD1	1	0	0	0	0	0	0	0	0	0	0	0	0	0	0	1
NSF	0	0	0	0	0	0	0	0	0	1	0	0	0	0	0	1
NSFL1C	0	1	0	0	0	0	0	0	0	0	0	0	0	0	0	1
NSMCE1	0	0	0	0	1	0	0	0	0	0	0	0	0	0	0	1
NSUN4	0	0	0	0	0	0	0	0	0	1	0	0	0	0	0	1
NTM	0	0	0	0	0	0	0	0	0	0	0	0	1	0	0	1
NUDT21	0	0	0	1	0	0	0	0	0	0	0	0	0	0	0	1
NUMA1	0	0	0	0	0	0	0	0	0	0	0	0	0	0	1	1
NXF1	0	1	0	0	0	0	0	0	0	0	0	0	0	0	0	1
OAZ2	0	1	0	0	0	0	0	0	0	0	0	0	0	0	0	1
OCLM	0	0	0	1	0	0	0	0	0	0	0	0	0	0	0	1
OLFM2	0	0	0	0	0	0	0	0	0	0	0	0	0	0	1	1
OPRD1	0	0	1	0	0	0	0	0	0	0	0	0	0	0	0	1
OR2M4	0	0	0	0	0	0	0	0	0	0	0	0	0	1	0	1
OR3A1	0	0	0	0	0	0	0	0	0	0	0	0	0	1	0	1
OR52D1	0	0	0	0	0	0	0	0	0	0	0	1	0	0	0	1
OR6A2	0	0	0	0	1	0	0	0	0	0	0	0	0	0	0	1
OR7A10	0	0	0	0	0	0	0	0	0	1	0	0	0	0	0	1
OR7C1	1	0	0	0	0	0	0	0	0	0	0	0	0	0	0	1
OR8G2	0	0	0	1	0	0	0	0	0	0	0	0	0	0	0	1
OSBPL2	0	0	0	0	1	0	0	0	0	0	0	0	0	0	0	1
OSCP1	0	1	0	0	0	0	0	0	0	0	0	0	0	0	0	1
OTUD1	0	0	0	0	0	0	0	1	0	0	0	0	0	0	0	1
OVOL2	0	0	0	0	0	0	0	0	0	0	1	0	0	0	0	1
P2RX6	0	0	0	0	0	0	0	0	0	0	0	1	0	0	0	1
P2RX7	0	0	0	0	0	0	0	0	0	0	0	0	1	0	0	1
PABPC1L	0	1	0	0	0	0	0	0	0	0	0	0	0	0	0	1
PABPN1	0	0	0	0	0	0	0	0	0	0	1	0	0	0	0	1
PAIP2B	0	0	0	0	0	0	0	0	0	0	1	0	0	0	0	1
PALM	0	0	0	0	0	0	1	0	0	0	0	0	0	0	0	1
PAPD5	0	0	0	0	0	0	0	0	0	0	1	0	0	0	0	1
PAPOLG	0	0	0	0	0	0	0	0	0	0	1	0	0	0	0	1
PARK7	0	0	0	0	0	0	1	0	0	0	0	0	0	0	0	1
PARP16	0	0	0	0	0	0	0	0	0	0	1	0	0	0	0	1
PATE1	0	1	0	0	0	0	0	0	0	0	0	0	0	0	0	1
PATZ1	0	0	0	0	0	0	0	0	1	0	0	0	0	0	0	1
PCBP2	0	0	1	0	0	0	0	0	0	0	0	0	0	0	0	1
PCGF1	0	0	0	0	0	0	0	0	0	1	0	0	0	0	0	1
PDCD1	0	0	0	0	0	0	0	0	0	0	1	0	0	0	0	1
PDPN	0	0	0	1	0	0	0	0	0	0	0	0	0	0	0	1
PDX1	0	0	0	0	0	0	0	0	1	0	0	0	0	0	0	1
PDXK	0	0	0	0	0	0	0	0	0	0	0	0	0	0	1	1
PDXP	0	0	0	0	1	0	0	0	0	0	0	0	0	0	0	1
PDZD8	0	0	0	0	0	0	0	0	0	1	0	0	0	0	0	1
PEF1	0	0	0	0	1	0	0	0	0	0	0	0	0	0	0	1
PEX12	0	0	0	0	0	0	0	0	0	0	1	0	0	0	0	1
PEX19	0	0	0	0	0	0	0	0	0	1	0	0	0	0	0	1
PGLYRP3	0	0	0	0	0	0	0	0	0	0	0	0	1	0	0	1
PGR	0	0	0	0	0	0	0	1	0	0	0	0	0	0	0	1
PHACTR4	0	1	0	0	0	0	0	0	0	0	0	0	0	0	0	1
PHF13	0	0	0	0	0	0	0	0	1	0	0	0	0	0	0	1
PHF21A	0	1	0	0	0	0	0	0	0	0	0	0	0	0	0	1
PHF21B	1	0	0	0	0	0	0	0	0	0	0	0	0	0	0	1
PHYHIPL	0	0	0	0	0	0	0	0	0	0	0	0	0	1	0	1
PIAS1	0	0	0	0	0	0	0	0	0	0	1	0	0	0	0	1
PIF1	0	0	0	0	0	0	0	0	0	0	0	0	0	0	1	1
PIGN	0	0	0	0	0	0	0	0	1	0	0	0	0	0	0	1
PIGS	0	0	0	0	0	0	0	0	0	0	0	0	0	1	0	1
PIK3C2G	0	0	0	0	0	1	0	0	0	0	0	0	0	0	0	1
PIK3R2	0	0	0	0	0	1	0	0	0	0	0	0	0	0	0	1
PITPNM1	0	0	0	0	0	0	0	0	0	0	1	0	0	0	0	1
PLA2G2E	0	0	0	0	0	0	0	0	0	0	1	0	0	0	0	1
PLA2G2F	0	0	0	0	0	0	0	0	0	0	1	0	0	0	0	1
PLA2G5	0	0	0	0	0	0	0	0	0	0	0	0	0	0	1	1
PLAC9	1	0	0	0	0	0	0	0	0	0	0	0	0	0	0	1
PLBD1	1	0	0	0	0	0	0	0	0	0	0	0	0	0	0	1
PLEKHB2	0	0	0	0	0	0	0	0	0	0	0	0	0	0	1	1
PLEKHG4	1	0	0	0	0	0	0	0	0	0	0	0	0	0	0	1
PLSCR3	0	0	0	0	0	0	0	0	0	0	0	1	0	0	0	1
PLTP	0	0	0	0	0	0	0	0	0	0	1	0	0	0	0	1
PNKP	0	0	0	0	0	0	0	0	1	0	0	0	0	0	0	1
PNN	0	0	0	0	1	0	0	0	0	0	0	0	0	0	0	1
POGZ	0	1	0	0	0	0	0	0	0	0	0	0	0	0	0	1
POLE	0	0	0	0	0	0	0	1	0	0	0	0	0	0	0	1
POLR2C	0	1	0	0	0	0	0	0	0	0	0	0	0	0	0	1
POLR2G	0	1	0	0	0	0	0	0	0	0	0	0	0	0	0	1
POLR3K	0	0	0	0	0	0	0	0	0	0	0	0	0	1	0	1
POLRMT	1	0	0	0	0	0	0	0	0	0	0	0	0	0	0	1
POP4	0	0	0	1	0	0	0	0	0	0	0	0	0	0	0	1
PPARA	0	0	0	1	0	0	0	0	0	0	0	0	0	0	0	1
PPFIA3	0	0	0	0	0	0	0	0	0	0	0	1	0	0	0	1
PPIH	0	0	0	0	0	0	0	1	0	0	0	0	0	0	0	1
PPM1A	0	1	0	0	0	0	0	0	0	0	0	0	0	0	0	1
PPM1F	0	0	0	0	0	0	0	0	0	0	0	1	0	0	0	1
PPOX	0	0	0	0	0	0	0	0	0	0	0	0	0	0	1	1
PPP1R13L	0	0	0	0	0	1	0	0	0	0	0	0	0	0	0	1
PPP1R3C	0	0	0	0	0	0	0	1	0	0	0	0	0	0	0	1
PPP2R5B	0	1	0	0	0	0	0	0	0	0	0	0	0	0	0	1
PPP3R1	0	0	1	0	0	0	0	0	0	0	0	0	0	0	0	1
PPP4R4	0	0	0	1	0	0	0	0	0	0	0	0	0	0	0	1
PRAMEF12	0	0	0	0	0	0	0	0	1	0	0	0	0	0	0	1
PRDX5	0	1	0	0	0	0	0	0	0	0	0	0	0	0	0	1
PRDX6	0	0	0	0	0	0	0	1	0	0	0	0	0	0	0	1
PREX1	0	1	0	0	0	0	0	0	0	0	0	0	0	0	0	1
PRKAR1A	0	1	0	0	0	0	0	0	0	0	0	0	0	0	0	1
PRKCG	0	0	0	0	1	0	0	0	0	0	0	0	0	0	0	1
PRMT3	0	0	0	0	0	0	0	0	0	0	1	0	0	0	0	1
PRPF18	0	0	0	1	0	0	0	0	0	0	0	0	0	0	0	1
PRPF31	1	0	0	0	0	0	0	0	0	0	0	0	0	0	0	1
PRPF39	0	0	0	0	1	0	0	0	0	0	0	0	0	0	0	1
PRPSAP2	0	0	0	0	0	0	1	0	0	0	0	0	0	0	0	1
PRR22	0	0	0	0	0	0	0	0	0	0	0	1	0	0	0	1
PSENEN	0	0	0	0	1	0	0	0	0	0	0	0	0	0	0	1
PSG6	0	1	0	0	0	0	0	0	0	0	0	0	0	0	0	1
PSMA4	0	0	0	0	0	0	0	1	0	0	0	0	0	0	0	1
PSMB6	0	0	0	0	1	0	0	0	0	0	0	0	0	0	0	1
PSMD1	0	0	0	0	0	0	0	0	0	1	0	0	0	0	0	1
PSMD11	0	0	0	0	0	0	0	0	0	0	1	0	0	0	0	1
PSMD3	0	0	0	0	0	0	0	0	0	0	0	0	0	1	0	1
PSMD8	0	0	0	0	1	0	0	0	0	0	0	0	0	0	0	1
PTP4A2	0	0	0	0	0	0	0	0	0	0	0	0	0	0	1	1
PTPN2	0	0	0	0	0	1	0	0	0	0	0	0	0	0	0	1
PTPN9	0	0	0	0	0	0	0	0	0	0	1	0	0	0	0	1
PTS	0	0	0	0	0	0	0	1	0	0	0	0	0	0	0	1
PUS3	0	0	0	1	0	0	0	0	0	0	0	0	0	0	0	1
PXN	0	0	0	0	0	0	0	0	0	0	0	0	0	0	1	1
QSER1	0	0	0	0	0	0	0	1	0	0	0	0	0	0	0	1
RAB11B	0	1	0	0	0	0	0	0	0	0	0	0	0	0	0	1
RAB27A	0	1	0	0	0	0	0	0	0	0	0	0	0	0	0	1
RAB2B	0	0	0	0	0	0	0	0	0	0	0	0	0	1	0	1
RAB31	0	0	0	0	1	0	0	0	0	0	0	0	0	0	0	1
RAB36	0	1	0	0	0	0	0	0	0	0	0	0	0	0	0	1
RAB6A	0	0	0	0	1	0	0	0	0	0	0	0	0	0	0	1
RAD51AP1	0	0	0	0	0	0	0	0	1	0	0	0	0	0	0	1
RALGAPA1	1	0	0	0	0	0	0	0	0	0	0	0	0	0	0	1
RALGAPB	0	0	0	0	0	0	0	0	0	1	0	0	0	0	0	1
RANBP1	0	0	0	0	0	0	0	0	0	0	1	0	0	0	0	1
RASGRP3	0	0	0	0	0	0	0	0	0	1	0	0	0	0	0	1
RASIP1	0	0	0	0	0	0	0	0	0	0	1	0	0	0	0	1
RASSF5	0	1	0	0	0	0	0	0	0	0	0	0	0	0	0	1
RASSF8	0	0	0	0	0	0	0	0	0	1	0	0	0	0	0	1
RBM39	1	0	0	0	0	0	0	0	0	0	0	0	0	0	0	1
RBMS2	0	0	0	0	0	0	0	1	0	0	0	0	0	0	0	1
RBP3	1	0	0	0	0	0	0	0	0	0	0	0	0	0	0	1
RBP4	0	0	0	0	0	0	0	1	0	0	0	0	0	0	0	1
RELT	0	0	0	0	0	0	0	0	1	0	0	0	0	0	0	1
RERG	1	0	0	0	0	0	0	0	0	0	0	0	0	0	0	1
REXO1	0	0	0	0	0	0	0	0	0	0	0	0	0	1	0	1
RFWD3	0	0	0	1	0	0	0	0	0	0	0	0	0	0	0	1
RFX2	0	1	0	0	0	0	0	0	0	0	0	0	0	0	0	1
RHEB	0	0	0	0	0	0	0	1	0	0	0	0	0	0	0	1
RHOB	0	0	0	0	0	0	0	0	0	0	1	0	0	0	0	1
RILPL1	0	0	0	0	1	0	0	0	0	0	0	0	0	0	0	1
RNASEH1	0	0	0	0	0	0	0	1	0	0	0	0	0	0	0	1
RND1	0	0	0	0	0	0	0	0	0	1	0	0	0	0	0	1
RNF111	0	0	0	0	0	0	0	0	0	0	0	0	1	0	0	1
RNF126P1	0	0	0	1	0	0	0	0	0	0	0	0	0	0	0	1
RNF157	0	1	0	0	0	0	0	0	0	0	0	0	0	0	0	1
RNF17	0	1	0	0	0	0	0	0	0	0	0	0	0	0	0	1
RPE65	0	0	0	0	0	0	0	0	1	0	0	0	0	0	0	1
RPGRIP1L	0	0	0	0	0	0	0	0	0	0	0	0	1	0	0	1
RPLP0	0	0	0	0	0	0	0	0	0	1	0	0	0	0	0	1
RPS19BP1	0	0	0	0	0	0	0	0	0	0	1	0	0	0	0	1
RPS3	0	1	0	0	0	0	0	0	0	0	0	0	0	0	0	1
RPS5	0	0	0	0	0	0	0	0	0	0	0	0	1	0	0	1
RTN1	0	0	0	0	1	0	0	0	0	0	0	0	0	0	0	1
RTN4RL2	0	0	0	0	0	0	0	0	0	0	1	0	0	0	0	1
S100A7A	0	0	0	0	0	0	1	0	0	0	0	0	0	0	0	1
SAFB2	0	1	0	0	0	0	0	0	0	0	0	0	0	0	0	1
SAMM50	0	1	0	0	0	0	0	0	0	0	0	0	0	0	0	1
SART3	0	0	0	0	0	0	0	1	0	0	0	0	0	0	0	1
SCAND1	0	0	0	0	0	0	0	0	0	0	1	0	0	0	0	1
SCAPER	0	0	0	0	1	0	0	0	0	0	0	0	0	0	0	1
SCGB2A1	0	0	0	0	0	0	0	0	0	0	0	0	0	1	0	1
SCN1B	0	0	0	0	0	0	0	0	0	0	0	0	0	1	0	1
SCN2A	0	0	0	0	0	0	0	0	0	0	1	0	0	0	0	1
SDF2	0	0	0	0	0	0	0	1	0	0	0	0	0	0	0	1
SEL1L	0	0	0	0	0	0	0	0	0	1	0	0	0	0	0	1
SELENBP1	0	1	0	0	0	0	0	0	0	0	0	0	0	0	0	1
SELP	0	0	0	1	0	0	0	0	0	0	0	0	0	0	0	1
SEMA4A	1	0	0	0	0	0	0	0	0	0	0	0	0	0	0	1
SEMA4F	0	0	0	0	0	0	0	0	1	0	0	0	0	0	0	1
SEMA7A	0	0	0	0	0	0	0	0	0	1	0	0	0	0	0	1
SEPHS1	0	0	0	0	0	0	0	0	0	0	0	0	0	0	1	1
SERPINB2	0	1	0	0	0	0	0	0	0	0	0	0	0	0	0	1
SERPINC1	0	0	0	0	0	0	0	0	0	0	0	1	0	0	0	1
SERPINH1	0	0	0	0	1	0	0	0	0	0	0	0	0	0	0	1
SERTAD2	0	1	0	0	0	0	0	0	0	0	0	0	0	0	0	1
SESN3	1	0	0	0	0	0	0	0	0	0	0	0	0	0	0	1
SETD5	0	0	0	0	0	0	0	0	0	0	1	0	0	0	0	1
SETD6	0	0	0	0	0	1	0	0	0	0	0	0	0	0	0	1
SGTA	0	0	0	0	1	0	0	0	0	0	0	0	0	0	0	1
SH2D2A	0	0	0	0	0	0	0	0	0	1	0	0	0	0	0	1
SH3BP5L	0	0	0	0	0	0	0	0	0	0	0	0	0	0	1	1
SH3GLB1	0	0	0	0	0	0	0	1	0	0	0	0	0	0	0	1
SHBG	0	0	0	0	0	0	0	0	1	0	0	0	0	0	0	1
SIKE1	1	0	0	0	0	0	0	0	0	0	0	0	0	0	0	1
SIPA1L2	1	0	0	0	0	0	0	0	0	0	0	0	0	0	0	1
SLC16A6	0	0	0	0	0	0	0	0	0	0	0	0	0	0	1	1
SLC17A8	0	0	0	0	0	0	0	0	0	0	0	1	0	0	0	1
SLC28A1	0	0	0	0	0	0	0	0	1	0	0	0	0	0	0	1
SLC2A13	0	1	0	0	0	0	0	0	0	0	0	0	0	0	0	1
SLC35C1	1	0	0	0	0	0	0	0	0	0	0	0	0	0	0	1
SLC35F5	0	0	0	0	0	0	0	0	0	1	0	0	0	0	0	1
SLC36A4	0	0	0	0	0	0	0	0	0	0	0	0	0	0	1	1
SLC41A2	0	0	0	0	0	0	0	0	0	0	0	1	0	0	0	1
SLC44A3	0	0	1	0	0	0	0	0	0	0	0	0	0	0	0	1
SLC4A3	0	0	0	0	1	0	0	0	0	0	0	0	0	0	0	1
SLC6A11	0	0	1	0	0	0	0	0	0	0	0	0	0	0	0	1
SLC6A4	0	0	0	0	0	0	1	0	0	0	0	0	0	0	0	1
SLC7A9	0	0	0	0	0	0	0	0	0	0	0	0	0	0	1	1
SLC8A1	1	0	0	0	0	0	0	0	0	0	0	0	0	0	0	1
SLMO2	0	0	0	0	0	0	0	1	0	0	0	0	0	0	0	1
SLTM	0	0	0	0	1	0	0	0	0	0	0	0	0	0	0	1
SMARCE1	0	0	0	0	0	0	0	1	0	0	0	0	0	0	0	1
SMPD3	0	1	0	0	0	0	0	0	0	0	0	0	0	0	0	1
SMTN	0	0	0	0	0	1	0	0	0	0	0	0	0	0	0	1
SMUG1	0	0	0	0	0	0	0	0	0	0	0	0	0	1	0	1
SNAI3	0	0	0	0	0	0	0	0	1	0	0	0	0	0	0	1
SNAPIN	0	0	0	0	0	0	0	0	0	0	0	0	0	1	0	1
SNORA21	0	1	0	0	0	0	0	0	0	0	0	0	0	0	0	1
SNORD114-3	0	0	0	0	0	0	0	0	0	0	0	0	1	0	0	1
SNRPA1	0	0	0	1	0	0	0	0	0	0	0	0	0	0	0	1
SNRPB	0	0	0	0	0	0	0	0	0	0	0	0	0	1	0	1
SNRPD3	0	0	0	0	0	0	0	1	0	0	0	0	0	0	0	1
SOCS7	1	0	0	0	0	0	0	0	0	0	0	0	0	0	0	1
SOD1	0	0	0	0	0	0	0	1	0	0	0	0	0	0	0	1
SOS2	0	0	0	1	0	0	0	0	0	0	0	0	0	0	0	1
SOX21	0	0	0	0	1	0	0	0	0	0	0	0	0	0	0	1
SP1	0	0	0	0	0	0	0	0	0	0	0	0	1	0	0	1
SP5	0	0	0	0	0	0	0	0	0	0	0	0	0	0	1	1
SP7	1	0	0	0	0	0	0	0	0	0	0	0	0	0	0	1
SPA17	0	0	0	0	0	0	0	0	0	0	1	0	0	0	0	1
SPAG5	0	0	0	0	0	0	0	0	0	0	0	0	1	0	0	1
SPATA5L1	0	0	1	0	0	0	0	0	0	0	0	0	0	0	0	1
SPEM1	0	0	0	1	0	0	0	0	0	0	0	0	0	0	0	1
SPHK1	0	0	0	0	0	0	0	0	0	1	0	0	0	0	0	1
SPIB	0	0	0	0	0	0	0	0	0	0	1	0	0	0	0	1
SPRR2A	0	0	0	0	0	0	0	1	0	0	0	0	0	0	0	1
SRMS	0	0	0	0	0	0	0	0	1	0	0	0	0	0	0	1
SRP14	0	1	0	0	0	0	0	0	0	0	0	0	0	0	0	1
SS18L1	1	0	0	0	0	0	0	0	0	0	0	0	0	0	0	1
SSBP4	0	0	0	0	0	0	0	0	0	0	0	0	0	1	0	1
SSH2	0	0	0	0	0	0	0	0	0	0	0	0	0	0	1	1
SSU72	0	0	1	0	0	0	0	0	0	0	0	0	0	0	0	1
ST3GAL5	0	0	0	0	0	0	0	0	0	0	1	0	0	0	0	1
ST5	0	0	0	1	0	0	0	0	0	0	0	0	0	0	0	1
ST7L	0	0	0	0	0	0	0	0	1	0	0	0	0	0	0	1
STAMBP	0	0	0	0	0	0	0	0	0	0	1	0	0	0	0	1
STAP2	0	0	0	0	1	0	0	0	0	0	0	0	0	0	0	1
STH	0	1	0	0	0	0	0	0	0	0	0	0	0	0	0	1
STK25	0	0	0	0	0	0	0	0	0	0	0	0	1	0	0	1
STK33	0	0	0	0	0	0	0	0	0	1	0	0	0	0	0	1
STRN	0	0	0	1	0	0	0	0	0	0	0	0	0	0	0	1
STX1B	0	0	0	0	0	0	0	0	0	0	0	0	0	1	0	1
SUCLA2	0	0	0	0	0	0	0	0	0	1	0	0	0	0	0	1
SUMO1	0	0	0	0	0	0	0	0	0	0	0	0	1	0	0	1
SYNGR2	0	0	0	0	1	0	0	0	0	0	0	0	0	0	0	1
SYT13	0	1	0	0	0	0	0	0	0	0	0	0	0	0	0	1
TAB1	0	0	0	0	0	0	0	0	0	1	0	0	0	0	0	1
TADA2A	0	0	0	0	0	0	0	0	0	0	1	0	0	0	0	1
TBC1D22A	0	0	0	0	0	0	0	0	0	0	1	0	0	0	0	1
TBC1D8	0	0	0	0	0	0	0	0	0	1	0	0	0	0	0	1
TBX4	0	0	0	0	0	0	0	1	0	0	0	0	0	0	0	1
TCAP	0	0	0	0	0	0	0	0	1	0	0	0	0	0	0	1
TCF15	0	0	0	0	1	0	0	0	0	0	0	0	0	0	0	1
TDP1	0	0	0	0	0	0	0	0	0	0	1	0	0	0	0	1
TECTA	0	1	0	0	0	0	0	0	0	0	0	0	0	0	0	1
TELO2	0	0	0	0	0	0	0	1	0	0	0	0	0	0	0	1
TERF2IP	0	0	0	0	0	0	0	1	0	0	0	0	0	0	0	1
TFCP2L1	0	0	0	1	0	0	0	0	0	0	0	0	0	0	0	1
TGFB3	0	0	0	0	0	0	0	0	0	1	0	0	0	0	0	1
THNSL1	0	1	0	0	0	0	0	0	0	0	0	0	0	0	0	1
TIA1	1	0	0	0	0	0	0	0	0	0	0	0	0	0	0	1
TIE1	0	0	0	0	0	0	0	0	0	1	0	0	0	0	0	1
TIGD3	0	0	1	0	0	0	0	0	0	0	0	0	0	0	0	1
TLX1	0	0	0	0	0	0	0	1	0	0	0	0	0	0	0	1
TMC2	0	0	0	0	1	0	0	0	0	0	0	0	0	0	0	1
TMEFF2	0	0	0	0	0	1	0	0	0	0	0	0	0	0	0	1
TMEM100	0	0	0	0	0	0	0	0	0	0	0	0	0	0	1	1
TMEM121	0	0	0	0	0	0	0	0	0	0	0	0	0	0	1	1
TMEM132D	0	0	0	0	1	0	0	0	0	0	0	0	0	0	0	1
TMEM163	0	0	0	0	1	0	0	0	0	0	0	0	0	0	0	1
TMEM169	0	0	1	0	0	0	0	0	0	0	0	0	0	0	0	1
TMEM190	0	0	0	0	0	1	0	0	0	0	0	0	0	0	0	1
TMEM222	0	1	0	0	0	0	0	0	0	0	0	0	0	0	0	1
TMEM97	0	0	0	0	0	0	0	0	0	0	1	0	0	0	0	1
TNFRSF11A	0	0	0	0	0	1	0	0	0	0	0	0	0	0	0	1
TNFRSF12A	0	0	0	0	1	0	0	0	0	0	0	0	0	0	0	1
TNFSF18	0	0	0	0	0	0	0	0	0	0	0	0	0	0	1	1
TP53RK	0	0	0	0	0	0	0	1	0	0	0	0	0	0	0	1
TPP2	0	0	0	0	0	0	0	0	0	1	0	0	0	0	0	1
TPRKB	0	0	0	0	0	0	0	1	0	0	0	0	0	0	0	1
TPST2	0	0	0	0	0	0	1	0	0	0	0	0	0	0	0	1
TRDMT1	0	0	0	0	0	1	0	0	0	0	0	0	0	0	0	1
TRIM47	0	0	0	0	0	0	0	0	0	0	0	0	0	1	0	1
TRIM5	0	1	0	0	0	0	0	0	0	0	0	0	0	0	0	1
TRIM69	0	1	0	0	0	0	0	0	0	0	0	0	0	0	0	1
TRIP11	0	0	0	0	0	0	0	0	0	0	0	1	0	0	0	1
TRMU	1	0	0	0	0	0	0	0	0	0	0	0	0	0	0	1
TSEN34	0	0	0	0	1	0	0	0	0	0	0	0	0	0	0	1
TSHZ1	0	0	0	1	0	0	0	0	0	0	0	0	0	0	0	1
TSKS	0	0	0	0	1	0	0	0	0	0	0	0	0	0	0	1
TSPAN2	0	1	0	0	0	0	0	0	0	0	0	0	0	0	0	1
TSSC4	0	1	0	0	0	0	0	0	0	0	0	0	0	0	0	1
TSSK6	0	0	0	0	0	0	0	1	0	0	0	0	0	0	0	1
TTC12	0	0	0	0	1	0	0	0	0	0	0	0	0	0	0	1
TTC17	0	1	0	0	0	0	0	0	0	0	0	0	0	0	0	1
TTC7A	1	0	0	0	0	0	0	0	0	0	0	0	0	0	0	1
TUBA1B	0	0	0	0	0	0	1	0	0	0	0	0	0	0	0	1
TUBD1	0	0	0	0	0	0	0	0	0	0	1	0	0	0	0	1
TUBG2	0	0	0	0	0	0	0	0	0	0	1	0	0	0	0	1
UACA	0	0	0	0	0	0	0	0	0	1	0	0	0	0	0	1
UBE2L6	0	0	1	0	0	0	0	0	0	0	0	0	0	0	0	1
UBE2Q1	0	0	1	0	0	0	0	0	0	0	0	0	0	0	0	1
UBE3B	0	0	1	0	0	0	0	0	0	0	0	0	0	0	0	1
UBQLN3	0	0	0	0	0	0	0	0	0	0	0	0	0	0	1	1
UBQLN4	1	0	0	0	0	0	0	0	0	0	0	0	0	0	0	1
UBR7	0	0	0	0	0	0	0	0	0	0	0	0	0	1	0	1
UBTD1	0	0	0	0	0	0	0	0	0	0	1	0	0	0	0	1
UCKL1	0	0	0	1	0	0	0	0	0	0	0	0	0	0	0	1
UGGT1	0	0	0	0	0	0	0	0	0	0	0	0	0	0	1	1
UGGT2	0	1	0	0	0	0	0	0	0	0	0	0	0	0	0	1
UNC50	0	0	0	0	1	0	0	0	0	0	0	0	0	0	0	1
UNC5B	1	0	0	0	0	0	0	0	0	0	0	0	0	0	0	1
UPF2	0	0	0	0	0	0	0	1	0	0	0	0	0	0	0	1
USF2	0	0	0	0	0	0	0	0	1	0	0	0	0	0	0	1
USP3	0	0	0	0	0	0	0	0	0	0	1	0	0	0	0	1
USP7	0	0	0	0	0	0	1	0	0	0	0	0	0	0	0	1
UTS2	1	0	0	0	0	0	0	0	0	0	0	0	0	0	0	1
VAMP5	0	0	0	0	0	0	0	0	0	1	0	0	0	0	0	1
VAV3	0	0	0	0	0	0	0	0	0	0	0	0	0	1	0	1
VENTX	0	0	0	0	0	0	1	0	0	0	0	0	0	0	0	1
VPREB1	0	0	0	0	0	0	0	0	0	0	1	0	0	0	0	1
VPS26B	0	1	0	0	0	0	0	0	0	0	0	0	0	0	0	1
VPS36	0	0	0	0	0	0	0	0	0	1	0	0	0	0	0	1
VRK2	0	1	0	0	0	0	0	0	0	0	0	0	0	0	0	1
VTI1A	0	0	0	0	0	0	0	0	1	0	0	0	0	0	0	1
WBP2	0	1	0	0	0	0	0	0	0	0	0	0	0	0	0	1
WDR92	0	0	0	0	0	0	0	0	0	0	1	0	0	0	0	1
WFDC10A	0	0	0	0	0	0	0	0	0	1	0	0	0	0	0	1
WNT3	0	0	0	0	0	0	0	0	0	0	0	1	0	0	0	1
WRAP53	0	0	1	0	0	0	0	0	0	0	0	0	0	0	0	1
XAF1	1	0	0	0	0	0	0	0	0	0	0	0	0	0	0	1
XYLT2	0	0	0	0	0	0	0	0	0	1	0	0	0	0	0	1
YIF1A	0	0	0	0	1	0	0	0	0	0	0	0	0	0	0	1
YRDC	0	0	0	0	0	0	0	0	0	0	1	0	0	0	0	1
ZBED4	0	0	0	0	0	0	0	1	0	0	0	0	0	0	0	1
ZBTB1	0	1	0	0	0	0	0	0	0	0	0	0	0	0	0	1
ZBTB8OS	0	0	0	0	0	0	0	0	0	0	1	0	0	0	0	1
ZC3H10	0	0	0	0	0	0	0	0	0	0	0	1	0	0	0	1
ZCCHC11	0	1	0	0	0	0	0	0	0	0	0	0	0	0	0	1
ZDHHC24	0	1	0	0	0	0	0	0	0	0	0	0	0	0	0	1
ZFP1	0	0	0	0	0	0	0	0	1	0	0	0	0	0	0	1
ZFPL1	0	1	0	0	0	0	0	0	0	0	0	0	0	0	0	1
ZFPM1	0	0	0	0	0	0	0	0	0	0	1	0	0	0	0	1
ZFYVE9	0	0	0	0	0	0	1	0	0	0	0	0	0	0	0	1
ZIC2	0	0	0	0	0	0	0	0	0	0	1	0	0	0	0	1
ZIK1	0	0	0	0	0	0	0	0	0	0	1	0	0	0	0	1
ZNF205	0	0	0	0	0	0	0	1	0	0	0	0	0	0	0	1
ZNF213	0	0	0	0	1	0	0	0	0	0	0	0	0	0	0	1
ZNF24	0	0	0	0	0	0	0	1	0	0	0	0	0	0	0	1
ZNF267	0	0	0	0	0	0	0	0	0	0	1	0	0	0	0	1
ZNF268	0	0	0	0	0	0	0	0	0	0	1	0	0	0	0	1
ZNF281	0	1	0	0	0	0	0	0	0	0	0	0	0	0	0	1
ZNF32	0	0	0	0	0	0	0	0	0	0	0	0	1	0	0	1
ZNF408	0	0	0	0	0	1	0	0	0	0	0	0	0	0	0	1
ZNF418	0	0	0	0	0	1	0	0	0	0	0	0	0	0	0	1
ZNF521	0	0	0	0	1	0	0	0	0	0	0	0	0	0	0	1
ZNF562	0	1	0	0	0	0	0	0	0	0	0	0	0	0	0	1
ZNF571	0	0	0	0	0	0	0	0	0	0	0	1	0	0	0	1
ZNF613	1	0	0	0	0	0	0	0	0	0	0	0	0	0	0	1
ZNF625	0	0	0	0	0	0	0	0	0	1	0	0	0	0	0	1
ZNF766	0	0	0	1	0	0	0	0	0	0	0	0	0	0	0	1
ZNF778	0	1	0	0	0	0	0	0	0	0	0	0	0	0	0	1
ZNF780A	0	0	0	0	0	0	0	0	0	0	1	0	0	0	0	1
ZNF831	1	0	0	0	0	0	0	0	0	0	0	0	0	0	0	1
ZNF91	0	0	0	0	0	1	0	0	0	0	0	0	0	0	0	1
ZRANB2	0	0	0	0	0	0	0	0	0	0	1	0	0	0	0	1
ZSCAN20	0	0	0	0	0	0	0	0	0	0	1	0	0	0	0	1
ZSCAN22	0	0	0	0	0	0	0	0	0	0	0	0	0	1	0	1
ZZZ3	0	0	0	0	0	0	0	0	0	0	0	0	1	0	0	1
ACOT2	0	0	0	0	1	0	0	0	0	0	0	0	0	0	0	1
C2orf27B	0	0	0	0	0	0	0	0	1	0	0	0	0	0	0	1
CCDC73	0	0	0	0	0	0	0	0	1	0	0	0	0	0	0	1
CLEC18B	0	0	0	0	0	0	0	0	1	0	0	0	0	0	0	1
DBX2	0	0	0	0	0	0	0	0	0	0	0	0	0	0	1	1
EEF1DP3	1	0	0	0	0	0	0	0	0	0	0	0	0	0	0	1
FBXO48	0	0	0	0	0	0	0	0	0	0	0	0	0	1	0	1
GPR152	0	0	0	0	0	0	0	0	0	0	0	1	0	0	0	1
KLHL33	0	0	0	0	0	0	0	0	0	0	0	1	0	0	0	1
LOC113230	0	0	0	0	0	0	0	0	1	0	0	0	0	0	0	1
MDP1	0	0	0	1	0	0	0	0	0	0	0	0	0	0	0	1
MRGPRD	0	0	0	1	0	0	0	0	0	0	0	0	0	0	0	1
NMS	0	0	0	0	0	0	0	0	0	0	0	0	0	1	0	1
OR10V1	0	0	0	1	0	0	0	0	0	0	0	0	0	0	0	1
OR11H4	0	0	0	0	0	0	0	0	1	0	0	0	0	0	0	1
OR2T34	0	0	0	0	0	0	0	0	0	0	1	0	0	0	0	1
OR4C12	0	0	0	0	0	0	0	0	0	1	0	0	0	0	0	1
OR4C16	0	0	0	0	0	0	0	0	0	0	0	1	0	0	0	1
OR4Q3	0	0	0	0	0	0	1	0	0	0	0	0	0	0	0	1
OR52W1	0	0	0	0	0	0	0	0	0	1	0	0	0	0	0	1
OR5AS1	0	1	0	0	0	0	0	0	0	0	0	0	0	0	0	1
OR5L1	0	0	0	0	0	0	1	0	0	0	0	0	0	0	0	1
OR6C74	0	0	0	0	0	0	1	0	0	0	0	0	0	0	0	1
OR8K3	0	0	0	0	0	0	0	0	0	0	0	1	0	0	0	1
OR8S1	0	0	0	0	0	0	0	0	1	0	0	0	0	0	0	1
PRAMEF5	1	0	0	0	0	0	0	0	0	0	0	0	0	0	0	1
PRH1	0	0	0	0	0	0	0	0	0	0	1	0	0	0	0	1
RPL13P5	0	0	0	0	0	0	0	0	0	0	0	0	0	0	1	1
RPSAP58	0	0	0	0	0	0	0	0	0	0	0	0	0	1	0	1
2020-09-05	0	0	0	0	0	0	0	0	0	0	0	1	0	0	0	1
SLC16A13	0	0	0	0	0	0	0	0	0	0	0	0	1	0	0	1
SNORA1	0	0	0	0	1	0	0	0	0	0	0	0	0	0	0	1
SNORA41	0	1	0	0	0	0	0	0	0	0	0	0	0	0	0	1
SNORA44	0	0	0	0	1	0	0	0	0	0	0	0	0	0	0	1
SNORA55	0	0	0	1	0	0	0	0	0	0	0	0	0	0	0	1
SNORA6	0	0	0	0	1	0	0	0	0	0	0	0	0	0	0	1
SNORA61	0	1	0	0	0	0	0	0	0	0	0	0	0	0	0	1
SNORA64	0	1	0	0	0	0	0	0	0	0	0	0	0	0	0	1
SNORD115-35	0	0	0	0	0	0	0	0	0	0	1	0	0	0	0	1
SNORD22	0	1	0	0	0	0	0	0	0	0	0	0	0	0	0	1
SNORD29	0	1	0	0	0	0	0	0	0	0	0	0	0	0	0	1
SNORD30	0	0	0	0	1	0	0	0	0	0	0	0	0	0	0	1
SNORD45A	0	0	0	0	0	0	0	0	0	0	0	0	1	0	0	1
TBPL2	0	0	0	0	1	0	0	0	0	0	0	0	0	0	0	1
TMC3	0	0	0	0	0	0	0	0	0	0	0	0	0	1	0	1
VMAC	0	0	0	0	1	0	0	0	0	0	0	0	0	0	0	1
ZNF699	0	0	0	1	0	0	0	0	0	0	0	0	0	0	0	1
ZNF799	0	0	0	1	0	0	0	0	0	0	0	0	0	0	0	1
ZNF98	0	0	1	0	0	0	0	0	0	0	0	0	0	0	0	1
ZSCAN5B	0	0	0	0	0	0	0	0	1	0	0	0	0	0	0	1
DEFB108B	0	0	0	0	0	0	0	0	0	0	0	0	0	0	0	0
DHFR	0	0	0	0	0	0	0	0	0	0	0	0	0	0	0	0
FAM133B	0	0	0	0	0	0	0	0	0	0	0	0	0	0	0	0
KIAA1143	0	0	0	0	0	0	0	0	0	0	0	0	0	0	0	0
LSM12	0	0	0	0	0	0	0	0	0	0	0	0	0	0	0	0
RPL9	0	0	0	0	0	0	0	0	0	0	0	0	0	0	0	0
ST6GALNAC1	0	0	0	0	0	0	0	0	0	0	0	0	0	0	0	0
ST6GALNAC2	0	0	0	0	0	0	0	0	0	0	0	0	0	0	0	0
TCEA1	0	0	0	0	0	0	0	0	0	0	0	0	0	0	0	0
VOPP1	0	0	0	0	0	0	0	0	0	0	0	0	0	0	0	0
CKMT1A	0	0	0	0	0	0	0	0	0	0	0	0	0	0	0	0
MIR517C	0	0	0	0	0	0	0	0	0	0	0	0	0	0	0	0
NBPF10	0	0	0	0	0	0	0	0	0	0	0	0	0	0	0	0
ABHD17A	0	0	0	0	0	0	0	0	0	0	0	0	0	0	0	0
ASAH2B	0	0	0	0	0	0	0	0	0	0	0	0	0	0	0	0
DGCR11	0	0	0	0	0	0	0	0	0	0	0	0	0	0	0	0
FAM222A-AS1	0	0	0	0	0	0	0	0	0	0	0	0	0	0	0	0
KRT17P5	0	0	0	0	0	0	0	0	0	0	0	0	0	0	0	0
LINC00671	0	0	0	0	0	0	0	0	0	0	0	0	0	0	0	0
LINC00910	0	0	0	0	0	0	0	0	0	0	0	0	0	0	0	0
LOC100134368	0	0	0	0	0	0	0	0	0	0	0	0	0	0	0	0
LOC100505549	0	0	0	0	0	0	0	0	0	0	0	0	0	0	0	0
OR7E37P	0	0	0	0	0	0	0	0	0	0	0	0	0	0	0	0
SRGAP2C	0	0	0	0	0	0	0	0	0	0	0	0	0	0	0	0
TMEM51-AS1	0	0	0	0	0	0	0	0	0	0	0	0	0	0	0	0
ZNF587B	0	0	0	0	0	0	0	0	0	0	0	0	0	0	0	0
CCL3L3	0	0	0	0	0	0	0	0	0	0	0	0	0	0	0	0
DNAPTP3	0	0	0	0	0	0	0	0	0	0	0	0	0	0	0	0
FAM231A	0	0	0	0	0	0	0	0	0	0	0	0	0	0	0	0
FGF7P2	0	0	0	0	0	0	0	0	0	0	0	0	0	0	0	0
GPR32P1	0	0	0	0	0	0	0	0	0	0	0	0	0	0	0	0
HIST2H2AA4	0	0	0	0	0	0	0	0	0	0	0	0	0	0	0	0
KRTAP2-3	0	0	0	0	0	0	0	0	0	0	0	0	0	0	0	0
LIMS3L	0	0	0	0	0	0	0	0	0	0	0	0	0	0	0	0
LINC01002	0	0	0	0	0	0	0	0	0	0	0	0	0	0	0	0
LOC100129540	0	0	0	0	0	0	0	0	0	0	0	0	0	0	0	0
LOC100289090	0	0	0	0	0	0	0	0	0	0	0	0	0	0	0	0
LOC101060256	0	0	0	0	0	0	0	0	0	0	0	0	0	0	0	0
LOC391003	0	0	0	0	0	0	0	0	0	0	0	0	0	0	0	0
MIR190A	0	0	0	0	0	0	0	0	0	0	0	0	0	0	0	0
MIR203A	0	0	0	0	0	0	0	0	0	0	0	0	0	0	0	0
MIR323A	0	0	0	0	0	0	0	0	0	0	0	0	0	0	0	0
MIR365A	0	0	0	0	0	0	0	0	0	0	0	0	0	0	0	0
MIR451A	0	0	0	0	0	0	0	0	0	0	0	0	0	0	0	0
MIR520B	0	0	0	0	0	0	0	0	0	0	0	0	0	0	0	0
NOMO2	0	0	0	0	0	0	0	0	0	0	0	0	0	0	0	0
NUTM2A	0	0	0	0	0	0	0	0	0	0	0	0	0	0	0	0
OR4F4	0	0	0	0	0	0	0	0	0	0	0	0	0	0	0	0
PLGLB1	0	0	0	0	0	0	0	0	0	0	0	0	0	0	0	0
PRAMEF8	0	0	0	0	0	0	0	0	0	0	0	0	0	0	0	0
PRR20B	0	0	0	0	0	0	0	0	0	0	0	0	0	0	0	0
PTMAP4	0	0	0	0	0	0	0	0	0	0	0	0	0	0	0	0
RNA5SP352	0	0	0	0	0	0	0	0	0	0	0	0	0	0	0	0
RNU6-398P	0	0	0	0	0	0	0	0	0	0	0	0	0	0	0	0
SLC6A10PB	0	0	0	0	0	0	0	0	0	0	0	0	0	0	0	0
SMG1P1	0	0	0	0	0	0	0	0	0	0	0	0	0	0	0	0
SNORA59B	0	0	0	0	0	0	0	0	0	0	0	0	0	0	0	0
SNORD109B	0	0	0	0	0	0	0	0	0	0	0	0	0	0	0	0
SNORD116-19	0	0	0	0	0	0	0	0	0	0	0	0	0	0	0	0
TPI1P1	0	0	0	0	0	0	0	0	0	0	0	0	0	0	0	0
TRIM43B	0	0	0	0	0	0	0	0	0	0	0	0	0	0	0	0
TRIM64B	0	0	0	0	0	0	0	0	0	0	0	0	0	0	0	0
UBE2Q2P2	0	0	0	0	0	0	0	0	0	0	0	0	0	0	0	0
ZNF355P	0	0	0	0	0	0	0	0	0	0	0	0	0	0	0	0
ANKRD11	0	0	0	0	0	0	0	0	0	0	0	0	0	0	0	0
APOBEC3B	0	0	0	0	0	0	0	0	0	0	0	0	0	0	0	0
ARL5C	0	0	0	0	0	0	0	0	0	0	0	0	0	0	0	0
C16orf54	0	0	0	0	0	0	0	0	0	0	0	0	0	0	0	0
C17orf51	0	0	0	0	0	0	0	0	0	0	0	0	0	0	0	0
C1D	0	0	0	0	0	0	0	0	0	0	0	0	0	0	0	0
C21orf2	0	0	0	0	0	0	0	0	0	0	0	0	0	0	0	0
C4orf46	0	0	0	0	0	0	0	0	0	0	0	0	0	0	0	0
DEXI	0	0	0	0	0	0	0	0	0	0	0	0	0	0	0	0
DTYMK	0	0	0	0	0	0	0	0	0	0	0	0	0	0	0	0
EIF3C	0	0	0	0	0	0	0	0	0	0	0	0	0	0	0	0
GSTT2	0	0	0	0	0	0	0	0	0	0	0	0	0	0	0	0
GSTTP1	0	0	0	0	0	0	0	0	0	0	0	0	0	0	0	0
HIST1H4I	0	0	0	0	0	0	0	0	0	0	0	0	0	0	0	0
HNRNPA3	0	0	0	0	0	0	0	0	0	0	0	0	0	0	0	0
KPNA2	0	0	0	0	0	0	0	0	0	0	0	0	0	0	0	0
KRTAP1-3	0	0	0	0	0	0	0	0	0	0	0	0	0	0	0	0
KRTAP1-5	0	0	0	0	0	0	0	0	0	0	0	0	0	0	0	0
KRTAP2-1	0	0	0	0	0	0	0	0	0	0	0	0	0	0	0	0
KRTAP3-1	0	0	0	0	0	0	0	0	0	0	0	0	0	0	0	0
KRTAP3-3	0	0	0	0	0	0	0	0	0	0	0	0	0	0	0	0
KRTAP4-12	0	0	0	0	0	0	0	0	0	0	0	0	0	0	0	0
LLPH	0	0	0	0	0	0	0	0	0	0	0	0	0	0	0	0
LOC100130331	0	0	0	0	0	0	0	0	0	0	0	0	0	0	0	0
LOC400891	0	0	0	0	0	0	0	0	0	0	0	0	0	0	0	0
LOC646214	0	0	0	0	0	0	0	0	0	0	0	0	0	0	0	0
MIR10A	0	0	0	0	0	0	0	0	0	0	0	0	0	0	0	0
MIR194-2	0	0	0	0	0	0	0	0	0	0	0	0	0	0	0	0
MIR34A	0	0	0	0	0	0	0	0	0	0	0	0	0	0	0	0
MORN1	0	0	0	0	0	0	0	0	0	0	0	0	0	0	0	0
MRC1	0	0	0	0	0	0	0	0	0	0	0	0	0	0	0	0
MRPL20	0	0	0	0	0	0	0	0	0	0	0	0	0	0	0	0
MYADML2	0	0	0	0	0	0	0	0	0	0	0	0	0	0	0	0
NPB	0	0	0	0	0	0	0	0	0	0	0	0	0	0	0	0
NUCKS1	0	0	0	0	0	0	0	0	0	0	0	0	0	0	0	0
OR5E1P	0	0	0	0	0	0	0	0	0	0	0	0	0	0	0	0
OXCT2	0	0	0	0	0	0	0	0	0	0	0	0	0	0	0	0
PNRC2	0	0	0	0	0	0	0	0	0	0	0	0	0	0	0	0
PRAMEF10	0	0	0	0	0	0	0	0	0	0	0	0	0	0	0	0
PTCH2	0	0	0	0	0	0	0	0	0	0	0	0	0	0	0	0
PTPN20B	0	0	0	0	0	0	0	0	0	0	0	0	0	0	0	0
RPS10	0	0	0	0	0	0	0	0	0	0	0	0	0	0	0	0
RPS10P7	0	0	0	0	0	0	0	0	0	0	0	0	0	0	0	0
RPS17	0	0	0	0	0	0	0	0	0	0	0	0	0	0	0	0
RRN3	0	0	0	0	0	0	0	0	0	0	0	0	0	0	0	0
SFTPA2	0	0	0	0	0	0	0	0	0	0	0	0	0	0	0	0
SLC1A5	0	0	0	0	0	0	0	0	0	0	0	0	0	0	0	0
THAP4	0	0	0	0	0	0	0	0	0	0	0	0	0	0	0	0
TMEM167B	0	0	0	0	0	0	0	0	0	0	0	0	0	0	0	0
TPSAB1	0	0	0	0	0	0	0	0	0	0	0	0	0	0	0	0
TRAP1	0	0	0	0	0	0	0	0	0	0	0	0	0	0	0	0
ZNF503	0	0	0	0	0	0	0	0	0	0	0	0	0	0	0	0
C1orf229	0	0	0	0	0	0	0	0	0	0	0	0	0	0	0	0
CARD17	0	0	0	0	0	0	0	0	0	0	0	0	0	0	0	0
DUX4	0	0	0	0	0	0	0	0	0	0	0	0	0	0	0	0
FRMPD2	0	0	0	0	0	0	0	0	0	0	0	0	0	0	0	0
KRT39	0	0	0	0	0	0	0	0	0	0	0	0	0	0	0	0
LIPT2	0	0	0	0	0	0	0	0	0	0	0	0	0	0	0	0
LOC100134868	0	0	0	0	0	0	0	0	0	0	0	0	0	0	0	0
MIR100	0	0	0	0	0	0	0	0	0	0	0	0	0	0	0	0
MIR101-1	0	0	0	0	0	0	0	0	0	0	0	0	0	0	0	0
MIR107	0	0	0	0	0	0	0	0	0	0	0	0	0	0	0	0
MIR10B	0	0	0	0	0	0	0	0	0	0	0	0	0	0	0	0
MIR1-1	0	0	0	0	0	0	0	0	0	0	0	0	0	0	0	0
MIR1-2	0	0	0	0	0	0	0	0	0	0	0	0	0	0	0	0
MIR122	0	0	0	0	0	0	0	0	0	0	0	0	0	0	0	0
MIR124-3	0	0	0	0	0	0	0	0	0	0	0	0	0	0	0	0
MIR125A	0	0	0	0	0	0	0	0	0	0	0	0	0	0	0	0
MIR125B1	0	0	0	0	0	0	0	0	0	0	0	0	0	0	0	0
MIR125B2	0	0	0	0	0	0	0	0	0	0	0	0	0	0	0	0
MIR127	0	0	0	0	0	0	0	0	0	0	0	0	0	0	0	0
MIR128-1	0	0	0	0	0	0	0	0	0	0	0	0	0	0	0	0
MIR128-2	0	0	0	0	0	0	0	0	0	0	0	0	0	0	0	0
MIR129-2	0	0	0	0	0	0	0	0	0	0	0	0	0	0	0	0
MIR130A	0	0	0	0	0	0	0	0	0	0	0	0	0	0	0	0
MIR130B	0	0	0	0	0	0	0	0	0	0	0	0	0	0	0	0
MIR132	0	0	0	0	0	0	0	0	0	0	0	0	0	0	0	0
MIR133A1	0	0	0	0	0	0	0	0	0	0	0	0	0	0	0	0
MIR134	0	0	0	0	0	0	0	0	0	0	0	0	0	0	0	0
MIR135A2	0	0	0	0	0	0	0	0	0	0	0	0	0	0	0	0
MIR136	0	0	0	0	0	0	0	0	0	0	0	0	0	0	0	0
MIR137	0	0	0	0	0	0	0	0	0	0	0	0	0	0	0	0
MIR138-1	0	0	0	0	0	0	0	0	0	0	0	0	0	0	0	0
MIR138-2	0	0	0	0	0	0	0	0	0	0	0	0	0	0	0	0
MIR139	0	0	0	0	0	0	0	0	0	0	0	0	0	0	0	0
MIR140	0	0	0	0	0	0	0	0	0	0	0	0	0	0	0	0
MIR141	0	0	0	0	0	0	0	0	0	0	0	0	0	0	0	0
MIR144	0	0	0	0	0	0	0	0	0	0	0	0	0	0	0	0
MIR148B	0	0	0	0	0	0	0	0	0	0	0	0	0	0	0	0
MIR149	0	0	0	0	0	0	0	0	0	0	0	0	0	0	0	0
MIR150	0	0	0	0	0	0	0	0	0	0	0	0	0	0	0	0
MIR152	0	0	0	0	0	0	0	0	0	0	0	0	0	0	0	0
MIR153-1	0	0	0	0	0	0	0	0	0	0	0	0	0	0	0	0
MIR154	0	0	0	0	0	0	0	0	0	0	0	0	0	0	0	0
MIR16-1	0	0	0	0	0	0	0	0	0	0	0	0	0	0	0	0
MIR181A1	0	0	0	0	0	0	0	0	0	0	0	0	0	0	0	0
MIR181B1	0	0	0	0	0	0	0	0	0	0	0	0	0	0	0	0
MIR181C	0	0	0	0	0	0	0	0	0	0	0	0	0	0	0	0
MIR184	0	0	0	0	0	0	0	0	0	0	0	0	0	0	0	0
MIR185	0	0	0	0	0	0	0	0	0	0	0	0	0	0	0	0
MIR186	0	0	0	0	0	0	0	0	0	0	0	0	0	0	0	0
MIR187	0	0	0	0	0	0	0	0	0	0	0	0	0	0	0	0
MIR192	0	0	0	0	0	0	0	0	0	0	0	0	0	0	0	0
MIR193A	0	0	0	0	0	0	0	0	0	0	0	0	0	0	0	0
MIR194-1	0	0	0	0	0	0	0	0	0	0	0	0	0	0	0	0
MIR195	0	0	0	0	0	0	0	0	0	0	0	0	0	0	0	0
MIR196A1	0	0	0	0	0	0	0	0	0	0	0	0	0	0	0	0
MIR196A2	0	0	0	0	0	0	0	0	0	0	0	0	0	0	0	0
MIR197	0	0	0	0	0	0	0	0	0	0	0	0	0	0	0	0
MIR199A1	0	0	0	0	0	0	0	0	0	0	0	0	0	0	0	0
MIR199A2	0	0	0	0	0	0	0	0	0	0	0	0	0	0	0	0
MIR200A	0	0	0	0	0	0	0	0	0	0	0	0	0	0	0	0
MIR200B	0	0	0	0	0	0	0	0	0	0	0	0	0	0	0	0
MIR200C	0	0	0	0	0	0	0	0	0	0	0	0	0	0	0	0
MIR202	0	0	0	0	0	0	0	0	0	0	0	0	0	0	0	0
MIR208A	0	0	0	0	0	0	0	0	0	0	0	0	0	0	0	0
MIR210	0	0	0	0	0	0	0	0	0	0	0	0	0	0	0	0
MIR211	0	0	0	0	0	0	0	0	0	0	0	0	0	0	0	0
MIR212	0	0	0	0	0	0	0	0	0	0	0	0	0	0	0	0
MIR214	0	0	0	0	0	0	0	0	0	0	0	0	0	0	0	0
MIR215	0	0	0	0	0	0	0	0	0	0	0	0	0	0	0	0
MIR216A	0	0	0	0	0	0	0	0	0	0	0	0	0	0	0	0
MIR217	0	0	0	0	0	0	0	0	0	0	0	0	0	0	0	0
MIR23A	0	0	0	0	0	0	0	0	0	0	0	0	0	0	0	0
MIR24-2	0	0	0	0	0	0	0	0	0	0	0	0	0	0	0	0
MIR26A1	0	0	0	0	0	0	0	0	0	0	0	0	0	0	0	0
MIR26A2	0	0	0	0	0	0	0	0	0	0	0	0	0	0	0	0
MIR26B	0	0	0	0	0	0	0	0	0	0	0	0	0	0	0	0
MIR27A	0	0	0	0	0	0	0	0	0	0	0	0	0	0	0	0
MIR296	0	0	0	0	0	0	0	0	0	0	0	0	0	0	0	0
MIR299	0	0	0	0	0	0	0	0	0	0	0	0	0	0	0	0
MIR29B2	0	0	0	0	0	0	0	0	0	0	0	0	0	0	0	0
MIR29C	0	0	0	0	0	0	0	0	0	0	0	0	0	0	0	0
MIR301A	0	0	0	0	0	0	0	0	0	0	0	0	0	0	0	0
MIR30C1	0	0	0	0	0	0	0	0	0	0	0	0	0	0	0	0
MIR30E	0	0	0	0	0	0	0	0	0	0	0	0	0	0	0	0
MIR320C1	0	0	0	0	0	0	0	0	0	0	0	0	0	0	0	0
MIR326	0	0	0	0	0	0	0	0	0	0	0	0	0	0	0	0
MIR330	0	0	0	0	0	0	0	0	0	0	0	0	0	0	0	0
MIR331	0	0	0	0	0	0	0	0	0	0	0	0	0	0	0	0
MIR33A	0	0	0	0	0	0	0	0	0	0	0	0	0	0	0	0
MIR34B	0	0	0	0	0	0	0	0	0	0	0	0	0	0	0	0
MIR34C	0	0	0	0	0	0	0	0	0	0	0	0	0	0	0	0
MIR375	0	0	0	0	0	0	0	0	0	0	0	0	0	0	0	0
MIR376C	0	0	0	0	0	0	0	0	0	0	0	0	0	0	0	0
MIR377	0	0	0	0	0	0	0	0	0	0	0	0	0	0	0	0
MIR382	0	0	0	0	0	0	0	0	0	0	0	0	0	0	0	0
MIR410	0	0	0	0	0	0	0	0	0	0	0	0	0	0	0	0
MIR412	0	0	0	0	0	0	0	0	0	0	0	0	0	0	0	0
MIR423	0	0	0	0	0	0	0	0	0	0	0	0	0	0	0	0
MIR429	0	0	0	0	0	0	0	0	0	0	0	0	0	0	0	0
MIR485	0	0	0	0	0	0	0	0	0	0	0	0	0	0	0	0
MIR487A	0	0	0	0	0	0	0	0	0	0	0	0	0	0	0	0
MIR492	0	0	0	0	0	0	0	0	0	0	0	0	0	0	0	0
MIR494	0	0	0	0	0	0	0	0	0	0	0	0	0	0	0	0
MIR495	0	0	0	0	0	0	0	0	0	0	0	0	0	0	0	0
MIR516B1	0	0	0	0	0	0	0	0	0	0	0	0	0	0	0	0
MIR516B2	0	0	0	0	0	0	0	0	0	0	0	0	0	0	0	0
MIR520C	0	0	0	0	0	0	0	0	0	0	0	0	0	0	0	0
MIR7-2	0	0	0	0	0	0	0	0	0	0	0	0	0	0	0	0
MIR7-3	0	0	0	0	0	0	0	0	0	0	0	0	0	0	0	0
MIR9-1	0	0	0	0	0	0	0	0	0	0	0	0	0	0	0	0
MIR9-3	0	0	0	0	0	0	0	0	0	0	0	0	0	0	0	0
MIR99A	0	0	0	0	0	0	0	0	0	0	0	0	0	0	0	0
MIR99B	0	0	0	0	0	0	0	0	0	0	0	0	0	0	0	0
MIRLET7A2	0	0	0	0	0	0	0	0	0	0	0	0	0	0	0	0
MIRLET7C	0	0	0	0	0	0	0	0	0	0	0	0	0	0	0	0
MIRLET7E	0	0	0	0	0	0	0	0	0	0	0	0	0	0	0	0
NKX1-2	0	0	0	0	0	0	0	0	0	0	0	0	0	0	0	0
OR11H1	0	0	0	0	0	0	0	0	0	0	0	0	0	0	0	0
OR7E5P	0	0	0	0	0	0	0	0	0	0	0	0	0	0	0	0
POTEE	0	0	0	0	0	0	0	0	0	0	0	0	0	0	0	0
PRAMEF20	0	0	0	0	0	0	0	0	0	0	0	0	0	0	0	0
RPL13AP5	0	0	0	0	0	0	0	0	0	0	0	0	0	0	0	0
RPL13AP6	0	0	0	0	0	0	0	0	0	0	0	0	0	0	0	0
SFTPA1	0	0	0	0	0	0	0	0	0	0	0	0	0	0	0	0
SNORA10	0	0	0	0	0	0	0	0	0	0	0	0	0	0	0	0
SNORA70	0	0	0	0	0	0	0	0	0	0	0	0	0	0	0	0
SNORA70D	0	0	0	0	0	0	0	0	0	0	0	0	0	0	0	0
SNORA70E	0	0	0	0	0	0	0	0	0	0	0	0	0	0	0	0
SNORA70G	0	0	0	0	0	0	0	0	0	0	0	0	0	0	0	0
SNORA80B	0	0	0	0	0	0	0	0	0	0	0	0	0	0	0	0
SNORD103A	0	0	0	0	0	0	0	0	0	0	0	0	0	0	0	0
SNORD115-1	0	0	0	0	0	0	0	0	0	0	0	0	0	0	0	0
SNORD115-17	0	0	0	0	0	0	0	0	0	0	0	0	0	0	0	0
SNORD115-21	0	0	0	0	0	0	0	0	0	0	0	0	0	0	0	0
SNORD115-34	0	0	0	0	0	0	0	0	0	0	0	0	0	0	0	0
SNORD116-3	0	0	0	0	0	0	0	0	0	0	0	0	0	0	0	0
SNORD116-5	0	0	0	0	0	0	0	0	0	0	0	0	0	0	0	0
SNORD116-6	0	0	0	0	0	0	0	0	0	0	0	0	0	0	0	0
UBTFL1	0	0	0	0	0	0	0	0	0	0	0	0	0	0	0	0
ZNF737	0	0	0	0	0	0	0	0	0	0	0	0	0	0	0	0
2020-03-01	0	0	0	0	0	0	0	0	0	0	0	0	0	0	0	0
2020-03-02	0	0	0	0	0	0	0	0	0	0	0	0	0	0	0	0
AAMDC	0	0	0	0	0	0	0	0	0	0	0	0	0	0	0	0
AAR2	0	0	0	0	0	0	0	0	0	0	0	0	0	0	0	0
ABHD17C	0	0	0	0	0	0	0	0	0	0	0	0	0	0	0	0
ACKR1	0	0	0	0	0	0	0	0	0	0	0	0	0	0	0	0
ACKR2	0	0	0	0	0	0	0	0	0	0	0	0	0	0	0	0
ACKR3	0	0	0	0	0	0	0	0	0	0	0	0	0	0	0	0
ACTA2-AS1	0	0	0	0	0	0	0	0	0	0	0	0	0	0	0	0
ACTL10	0	0	0	0	0	0	0	0	0	0	0	0	0	0	0	0
ADIRF	0	0	0	0	0	0	0	0	0	0	0	0	0	0	0	0
ADORA2A-AS1	0	0	0	0	0	0	0	0	0	0	0	0	0	0	0	0
ADPRM	0	0	0	0	0	0	0	0	0	0	0	0	0	0	0	0
AGO1	0	0	0	0	0	0	0	0	0	0	0	0	0	0	0	0
AGO3	0	0	0	0	0	0	0	0	0	0	0	0	0	0	0	0
AGO4	0	0	0	0	0	0	0	0	0	0	0	0	0	0	0	0
AJUBA	0	0	0	0	0	0	0	0	0	0	0	0	0	0	0	0
AKR1C6P	0	0	0	0	0	0	0	0	0	0	0	0	0	0	0	0
ALYREF	0	0	0	0	0	0	0	0	0	0	0	0	0	0	0	0
ANAPC15	0	0	0	0	0	0	0	0	0	0	0	0	0	0	0	0
ANKEF1	0	0	0	0	0	0	0	0	0	0	0	0	0	0	0	0
ANKRD20A11P	0	0	0	0	0	0	0	0	0	0	0	0	0	0	0	0
AP5B1	0	0	0	0	0	0	0	0	0	0	0	0	0	0	0	0
AP5M1	0	0	0	0	0	0	0	0	0	0	0	0	0	0	0	0
AP5S1	0	0	0	0	0	0	0	0	0	0	0	0	0	0	0	0
APMAP	0	0	0	0	0	0	0	0	0	0	0	0	0	0	0	0
AREL1	0	0	0	0	0	0	0	0	0	0	0	0	0	0	0	0
ARHGAP5-AS1	0	0	0	0	0	0	0	0	0	0	0	0	0	0	0	0
ARL14EP	0	0	0	0	0	0	0	0	0	0	0	0	0	0	0	0
ARPIN	0	0	0	0	0	0	0	0	0	0	0	0	0	0	0	0
ASB16-AS1	0	0	0	0	0	0	0	0	0	0	0	0	0	0	0	0
ASIC1	0	0	0	0	0	0	0	0	0	0	0	0	0	0	0	0
ASIC2	0	0	0	0	0	0	0	0	0	0	0	0	0	0	0	0
ASIC4	0	0	0	0	0	0	0	0	0	0	0	0	0	0	0	0
ASUN	0	0	0	0	0	0	0	0	0	0	0	0	0	0	0	0
ATG101	0	0	0	0	0	0	0	0	0	0	0	0	0	0	0	0
ATP6V1C2	0	0	0	0	0	0	0	0	0	0	0	0	0	0	0	0
ATRAID	0	0	0	0	0	0	0	0	0	0	0	0	0	0	0	0
AZIN2	0	0	0	0	0	0	0	0	0	0	0	0	0	0	0	0
BAIAP2-AS1	0	0	0	0	0	0	0	0	0	0	0	0	0	0	0	0
BLOC1S6	0	0	0	0	0	0	0	0	0	0	0	0	0	0	0	0
BRICD5	0	0	0	0	0	0	0	0	0	0	0	0	0	0	0	0
BRINP2	0	0	0	0	0	0	0	0	0	0	0	0	0	0	0	0
BRINP3	0	0	0	0	0	0	0	0	0	0	0	0	0	0	0	0
C14orf119	0	0	0	0	0	0	0	0	0	0	0	0	0	0	0	0
C16orf92	0	0	0	0	0	0	0	0	0	0	0	0	0	0	0	0
C19orf80	0	0	0	0	0	0	0	0	0	0	0	0	0	0	0	0
C1orf112	0	0	0	0	0	0	0	0	0	0	0	0	0	0	0	0
C22orf29	0	0	0	0	0	0	0	0	0	0	0	0	0	0	0	0
C2CD5	0	0	0	0	0	0	0	0	0	0	0	0	0	0	0	0
C5AR2	0	0	0	0	0	0	0	0	0	0	0	0	0	0	0	0
CACUL1	0	0	0	0	0	0	0	0	0	0	0	0	0	0	0	0
CAPN15	0	0	0	0	0	0	0	0	0	0	0	0	0	0	0	0
CARF	0	0	0	0	0	0	0	0	0	0	0	0	0	0	0	0
CASC10	0	0	0	0	0	0	0	0	0	0	0	0	0	0	0	0
CATSPERD	0	0	0	0	0	0	0	0	0	0	0	0	0	0	0	0
CCDC144CP	0	0	0	0	0	0	0	0	0	0	0	0	0	0	0	0
CCDC148-AS1	0	0	0	0	0	0	0	0	0	0	0	0	0	0	0	0
CCDC172	0	0	0	0	0	0	0	0	0	0	0	0	0	0	0	0
CCDC173	0	0	0	0	0	0	0	0	0	0	0	0	0	0	0	0
CCDC174	0	0	0	0	0	0	0	0	0	0	0	0	0	0	0	0
CCDC176	0	0	0	0	0	0	0	0	0	0	0	0	0	0	0	0
CCDC177	0	0	0	0	0	0	0	0	0	0	0	0	0	0	0	0
CCDC178	0	0	0	0	0	0	0	0	0	0	0	0	0	0	0	0
CCDC181	0	0	0	0	0	0	0	0	0	0	0	0	0	0	0	0
CCDC184	0	0	0	0	0	0	0	0	0	0	0	0	0	0	0	0
CCDC185	0	0	0	0	0	0	0	0	0	0	0	0	0	0	0	0
CCDC186	0	0	0	0	0	0	0	0	0	0	0	0	0	0	0	0
CCDC7	0	0	0	0	0	0	0	0	0	0	0	0	0	0	0	0
CCER1	0	0	0	0	0	0	0	0	0	0	0	0	0	0	0	0
CCM2L	0	0	0	0	0	0	0	0	0	0	0	0	0	0	0	0
CCSAP	0	0	0	0	0	0	0	0	0	0	0	0	0	0	0	0
CCSER2	0	0	0	0	0	0	0	0	0	0	0	0	0	0	0	0
CDIP1	0	0	0	0	0	0	0	0	0	0	0	0	0	0	0	0
CDPF1	0	0	0	0	0	0	0	0	0	0	0	0	0	0	0	0
CEBPA-AS1	0	0	0	0	0	0	0	0	0	0	0	0	0	0	0	0
CEP131	0	0	0	0	0	0	0	0	0	0	0	0	0	0	0	0
CEP170B	0	0	0	0	0	0	0	0	0	0	0	0	0	0	0	0
CEP83	0	0	0	0	0	0	0	0	0	0	0	0	0	0	0	0
CHP1	0	0	0	0	0	0	0	0	0	0	0	0	0	0	0	0
CIART	0	0	0	0	0	0	0	0	0	0	0	0	0	0	0	0
CIPC	0	0	0	0	0	0	0	0	0	0	0	0	0	0	0	0
CIRBP-AS1	0	0	0	0	0	0	0	0	0	0	0	0	0	0	0	0
CKLF	0	0	0	0	0	0	0	0	0	0	0	0	0	0	0	0
CLHC1	0	0	0	0	0	0	0	0	0	0	0	0	0	0	0	0
CLUH	0	0	0	0	0	0	0	0	0	0	0	0	0	0	0	0
CMC2	0	0	0	0	0	0	0	0	0	0	0	0	0	0	0	0
CMTR2	0	0	0	0	0	0	0	0	0	0	0	0	0	0	0	0
CNBD2	0	0	0	0	0	0	0	0	0	0	0	0	0	0	0	0
CNEP1R1	0	0	0	0	0	0	0	0	0	0	0	0	0	0	0	0
CNIH1	0	0	0	0	0	0	0	0	0	0	0	0	0	0	0	0
CNOT11	0	0	0	0	0	0	0	0	0	0	0	0	0	0	0	0
CNTF	0	0	0	0	0	0	0	0	0	0	0	0	0	0	0	0
COA3	0	0	0	0	0	0	0	0	0	0	0	0	0	0	0	0
COA4	0	0	0	0	0	0	0	0	0	0	0	0	0	0	0	0
COA6	0	0	0	0	0	0	0	0	0	0	0	0	0	0	0	0
COLGALT2	0	0	0	0	0	0	0	0	0	0	0	0	0	0	0	0
COPRS	0	0	0	0	0	0	0	0	0	0	0	0	0	0	0	0
COX14	0	0	0	0	0	0	0	0	0	0	0	0	0	0	0	0
COX20	0	0	0	0	0	0	0	0	0	0	0	0	0	0	0	0
CPTP	0	0	0	0	0	0	0	0	0	0	0	0	0	0	0	0
CSNK1G2-AS1	0	0	0	0	0	0	0	0	0	0	0	0	0	0	0	0
CST13P	0	0	0	0	0	0	0	0	0	0	0	0	0	0	0	0
CTPS1	0	0	0	0	0	0	0	0	0	0	0	0	0	0	0	0
CYB561A3	0	0	0	0	0	0	0	0	0	0	0	0	0	0	0	0
CYP2A7P1	0	0	0	0	0	0	0	0	0	0	0	0	0	0	0	0
CYP2B7P	0	0	0	0	0	0	0	0	0	0	0	0	0	0	0	0
DAW1	0	0	0	0	0	0	0	0	0	0	0	0	0	0	0	0
DDIAS	0	0	0	0	0	0	0	0	0	0	0	0	0	0	0	0
DENND6B	0	0	0	0	0	0	0	0	0	0	0	0	0	0	0	0
DESI1	0	0	0	0	0	0	0	0	0	0	0	0	0	0	0	0
DESI2	0	0	0	0	0	0	0	0	0	0	0	0	0	0	0	0
DICER1-AS1	0	0	0	0	0	0	0	0	0	0	0	0	0	0	0	0
DKFZp434E1119	0	0	0	0	0	0	0	0	0	0	0	0	0	0	0	0
DLGAP1-AS1	0	0	0	0	0	0	0	0	0	0	0	0	0	0	0	0
DNAAF3	0	0	0	0	0	0	0	0	0	0	0	0	0	0	0	0
DPH6	0	0	0	0	0	0	0	0	0	0	0	0	0	0	0	0
DRAXIN	0	0	0	0	0	0	0	0	0	0	0	0	0	0	0	0
DRICH1	0	0	0	0	0	0	0	0	0	0	0	0	0	0	0	0
DTD2	0	0	0	0	0	0	0	0	0	0	0	0	0	0	0	0
DUS2	0	0	0	0	0	0	0	0	0	0	0	0	0	0	0	0
DUSP5P1	0	0	0	0	0	0	0	0	0	0	0	0	0	0	0	0
DZANK1	0	0	0	0	0	0	0	0	0	0	0	0	0	0	0	0
EFCAB13	0	0	0	0	0	0	0	0	0	0	0	0	0	0	0	0
EFCAB14	0	0	0	0	0	0	0	0	0	0	0	0	0	0	0	0
ELP5	0	0	0	0	0	0	0	0	0	0	0	0	0	0	0	0
EMC1	0	0	0	0	0	0	0	0	0	0	0	0	0	0	0	0
EMC10	0	0	0	0	0	0	0	0	0	0	0	0	0	0	0	0
EMC6	0	0	0	0	0	0	0	0	0	0	0	0	0	0	0	0
EMC7	0	0	0	0	0	0	0	0	0	0	0	0	0	0	0	0
EMC8	0	0	0	0	0	0	0	0	0	0	0	0	0	0	0	0
EMC9	0	0	0	0	0	0	0	0	0	0	0	0	0	0	0	0
ENKD1	0	0	0	0	0	0	0	0	0	0	0	0	0	0	0	0
ENTHD2	0	0	0	0	0	0	0	0	0	0	0	0	0	0	0	0
ERICH3	0	0	0	0	0	0	0	0	0	0	0	0	0	0	0	0
EVA1A	0	0	0	0	0	0	0	0	0	0	0	0	0	0	0	0
EVA1C	0	0	0	0	0	0	0	0	0	0	0	0	0	0	0	0
EXO5	0	0	0	0	0	0	0	0	0	0	0	0	0	0	0	0
FAM110D	0	0	0	0	0	0	0	0	0	0	0	0	0	0	0	0
FAM208B	0	0	0	0	0	0	0	0	0	0	0	0	0	0	0	0
FAM209B	0	0	0	0	0	0	0	0	0	0	0	0	0	0	0	0
FAM210A	0	0	0	0	0	0	0	0	0	0	0	0	0	0	0	0
FAM210B	0	0	0	0	0	0	0	0	0	0	0	0	0	0	0	0
FAM213A	0	0	0	0	0	0	0	0	0	0	0	0	0	0	0	0
FAM213B	0	0	0	0	0	0	0	0	0	0	0	0	0	0	0	0
FAM214A	0	0	0	0	0	0	0	0	0	0	0	0	0	0	0	0
FAM215A	0	0	0	0	0	0	0	0	0	0	0	0	0	0	0	0
FAM216A	0	0	0	0	0	0	0	0	0	0	0	0	0	0	0	0
FAM216B	0	0	0	0	0	0	0	0	0	0	0	0	0	0	0	0
FAM217B	0	0	0	0	0	0	0	0	0	0	0	0	0	0	0	0
FAM219B	0	0	0	0	0	0	0	0	0	0	0	0	0	0	0	0
FAM222A	0	0	0	0	0	0	0	0	0	0	0	0	0	0	0	0
FAM222B	0	0	0	0	0	0	0	0	0	0	0	0	0	0	0	0
FAM227B	0	0	0	0	0	0	0	0	0	0	0	0	0	0	0	0
FAM228A	0	0	0	0	0	0	0	0	0	0	0	0	0	0	0	0
FFAR4	0	0	0	0	0	0	0	0	0	0	0	0	0	0	0	0
FUOM	0	0	0	0	0	0	0	0	0	0	0	0	0	0	0	0
GALNT15	0	0	0	0	0	0	0	0	0	0	0	0	0	0	0	0
GALNT16	0	0	0	0	0	0	0	0	0	0	0	0	0	0	0	0
GALNT18	0	0	0	0	0	0	0	0	0	0	0	0	0	0	0	0
GAREM	0	0	0	0	0	0	0	0	0	0	0	0	0	0	0	0
GAREML	0	0	0	0	0	0	0	0	0	0	0	0	0	0	0	0
GATA3-AS1	0	0	0	0	0	0	0	0	0	0	0	0	0	0	0	0
GCFC2	0	0	0	0	0	0	0	0	0	0	0	0	0	0	0	0
GCSAML	0	0	0	0	0	0	0	0	0	0	0	0	0	0	0	0
GDPGP1	0	0	0	0	0	0	0	0	0	0	0	0	0	0	0	0
GGACT	0	0	0	0	0	0	0	0	0	0	0	0	0	0	0	0
GID4	0	0	0	0	0	0	0	0	0	0	0	0	0	0	0	0
GID8	0	0	0	0	0	0	0	0	0	0	0	0	0	0	0	0
GPALPP1	0	0	0	0	0	0	0	0	0	0	0	0	0	0	0	0
GPATCH11	0	0	0	0	0	0	0	0	0	0	0	0	0	0	0	0
GPATCH2L	0	0	0	0	0	0	0	0	0	0	0	0	0	0	0	0
GSE1	0	0	0	0	0	0	0	0	0	0	0	0	0	0	0	0
GSKIP	0	0	0	0	0	0	0	0	0	0	0	0	0	0	0	0
GTF2A1L	0	0	0	0	0	0	0	0	0	0	0	0	0	0	0	0
GUCD1	0	0	0	0	0	0	0	0	0	0	0	0	0	0	0	0
HEATR9	0	0	0	0	0	0	0	0	0	0	0	0	0	0	0	0
HECTD4	0	0	0	0	0	0	0	0	0	0	0	0	0	0	0	0
HELZ2	0	0	0	0	0	0	0	0	0	0	0	0	0	0	0	0
HEXA-AS1	0	0	0	0	0	0	0	0	0	0	0	0	0	0	0	0
HOXB-AS3	0	0	0	0	0	0	0	0	0	0	0	0	0	0	0	0
HYKK	0	0	0	0	0	0	0	0	0	0	0	0	0	0	0	0
HYPK	0	0	0	0	0	0	0	0	0	0	0	0	0	0	0	0
ICE2	0	0	0	0	0	0	0	0	0	0	0	0	0	0	0	0
IFNL1	0	0	0	0	0	0	0	0	0	0	0	0	0	0	0	0
IFNL2	0	0	0	0	0	0	0	0	0	0	0	0	0	0	0	0
IFNLR1	0	0	0	0	0	0	0	0	0	0	0	0	0	0	0	0
IGF2-AS	0	0	0	0	0	0	0	0	0	0	0	0	0	0	0	0
ILF3-AS1	0	0	0	0	0	0	0	0	0	0	0	0	0	0	0	0
INS	0	0	0	0	0	0	0	0	0	0	0	0	0	0	0	0
KANSL1	0	0	0	0	0	0	0	0	0	0	0	0	0	0	0	0
KANSL1L	0	0	0	0	0	0	0	0	0	0	0	0	0	0	0	0
KANSL2	0	0	0	0	0	0	0	0	0	0	0	0	0	0	0	0
KANSL3	0	0	0	0	0	0	0	0	0	0	0	0	0	0	0	0
KATNBL1	0	0	0	0	0	0	0	0	0	0	0	0	0	0	0	0
KDF1	0	0	0	0	0	0	0	0	0	0	0	0	0	0	0	0
KDM8	0	0	0	0	0	0	0	0	0	0	0	0	0	0	0	0
KIAA1211L	0	0	0	0	0	0	0	0	0	0	0	0	0	0	0	0
KIAA1551	0	0	0	0	0	0	0	0	0	0	0	0	0	0	0	0
KIZ	0	0	0	0	0	0	0	0	0	0	0	0	0	0	0	0
KLHL40	0	0	0	0	0	0	0	0	0	0	0	0	0	0	0	0
KLHL41	0	0	0	0	0	0	0	0	0	0	0	0	0	0	0	0
KLHL42	0	0	0	0	0	0	0	0	0	0	0	0	0	0	0	0
KMT2A	0	0	0	0	0	0	0	0	0	0	0	0	0	0	0	0
KMT2D	0	0	0	0	0	0	0	0	0	0	0	0	0	0	0	0
KNOP1	0	0	0	0	0	0	0	0	0	0	0	0	0	0	0	0
KNSTRN	0	0	0	0	0	0	0	0	0	0	0	0	0	0	0	0
KRTAP5-AS1	0	0	0	0	0	0	0	0	0	0	0	0	0	0	0	0
KXD1	0	0	0	0	0	0	0	0	0	0	0	0	0	0	0	0
L3HYPDH	0	0	0	0	0	0	0	0	0	0	0	0	0	0	0	0
LAMP5	0	0	0	0	0	0	0	0	0	0	0	0	0	0	0	0
LAMTOR5	0	0	0	0	0	0	0	0	0	0	0	0	0	0	0	0
LDLRAD4	0	0	0	0	0	0	0	0	0	0	0	0	0	0	0	0
LINC00521	0	0	0	0	0	0	0	0	0	0	0	0	0	0	0	0
LINC00523	0	0	0	0	0	0	0	0	0	0	0	0	0	0	0	0
LINC00597	0	0	0	0	0	0	0	0	0	0	0	0	0	0	0	0
LINC00598	0	0	0	0	0	0	0	0	0	0	0	0	0	0	0	0
LINC00610	0	0	0	0	0	0	0	0	0	0	0	0	0	0	0	0
LINC00638	0	0	0	0	0	0	0	0	0	0	0	0	0	0	0	0
LINC00643	0	0	0	0	0	0	0	0	0	0	0	0	0	0	0	0
LINC00652	0	0	0	0	0	0	0	0	0	0	0	0	0	0	0	0
LINC00654	0	0	0	0	0	0	0	0	0	0	0	0	0	0	0	0
LINC00661	0	0	0	0	0	0	0	0	0	0	0	0	0	0	0	0
LINC00896	0	0	0	0	0	0	0	0	0	0	0	0	0	0	0	0
LINC00905	0	0	0	0	0	0	0	0	0	0	0	0	0	0	0	0
LINC00909	0	0	0	0	0	0	0	0	0	0	0	0	0	0	0	0
LINC00917	0	0	0	0	0	0	0	0	0	0	0	0	0	0	0	0
LINC00935	0	0	0	0	0	0	0	0	0	0	0	0	0	0	0	0
LINC00937	0	0	0	0	0	0	0	0	0	0	0	0	0	0	0	0
LINC00982	0	0	0	0	0	0	0	0	0	0	0	0	0	0	0	0
LINC01089	0	0	0	0	0	0	0	0	0	0	0	0	0	0	0	0
LINC01101	0	0	0	0	0	0	0	0	0	0	0	0	0	0	0	0
LINC01105	0	0	0	0	0	0	0	0	0	0	0	0	0	0	0	0
LINC01126	0	0	0	0	0	0	0	0	0	0	0	0	0	0	0	0
LINC01128	0	0	0	0	0	0	0	0	0	0	0	0	0	0	0	0
LINC01138	0	0	0	0	0	0	0	0	0	0	0	0	0	0	0	0
LINC01140	0	0	0	0	0	0	0	0	0	0	0	0	0	0	0	0
LINC01341	0	0	0	0	0	0	0	0	0	0	0	0	0	0	0	0
LKAAEAR1	0	0	0	0	0	0	0	0	0	0	0	0	0	0	0	0
LMNTD1	0	0	0	0	0	0	0	0	0	0	0	0	0	0	0	0
LOC439951	0	0	0	0	0	0	0	0	0	0	0	0	0	0	0	0
LOC692247	0	0	0	0	0	0	0	0	0	0	0	0	0	0	0	0
LRRC37A4P	0	0	0	0	0	0	0	0	0	0	0	0	0	0	0	0
LRRC74	0	0	0	0	0	0	0	0	0	0	0	0	0	0	0	0
LRRC75A	0	0	0	0	0	0	0	0	0	0	0	0	0	0	0	0
LRRC75B	0	0	0	0	0	0	0	0	0	0	0	0	0	0	0	0
LURAP1	0	0	0	0	0	0	0	0	0	0	0	0	0	0	0	0
LZTS3	0	0	0	0	0	0	0	0	0	0	0	0	0	0	0	0
M1AP	0	0	0	0	0	0	0	0	0	0	0	0	0	0	0	0
MAP10	0	0	0	0	0	0	0	0	0	0	0	0	0	0	0	0
MAP3K14-AS1	0	0	0	0	0	0	0	0	0	0	0	0	0	0	0	0
MAP3K19	0	0	0	0	0	0	0	0	0	0	0	0	0	0	0	0
MAP3K7CL	0	0	0	0	0	0	0	0	0	0	0	0	0	0	0	0
MAPKAPK5-AS1	0	0	0	0	0	0	0	0	0	0	0	0	0	0	0	0
MATN1-AS1	0	0	0	0	0	0	0	0	0	0	0	0	0	0	0	0
MCEMP1	0	0	0	0	0	0	0	0	0	0	0	0	0	0	0	0
METTL21EP	0	0	0	0	0	0	0	0	0	0	0	0	0	0	0	0
METTL25	0	0	0	0	0	0	0	0	0	0	0	0	0	0	0	0
MFSD12	0	0	0	0	0	0	0	0	0	0	0	0	0	0	0	0
MGME1	0	0	0	0	0	0	0	0	0	0	0	0	0	0	0	0
MICU2	0	0	0	0	0	0	0	0	0	0	0	0	0	0	0	0
MIEF1	0	0	0	0	0	0	0	0	0	0	0	0	0	0	0	0
MIEN1	0	0	0	0	0	0	0	0	0	0	0	0	0	0	0	0
MINOS1	0	0	0	0	0	0	0	0	0	0	0	0	0	0	0	0
MIRLET7BHG	0	0	0	0	0	0	0	0	0	0	0	0	0	0	0	0
MISP	0	0	0	0	0	0	0	0	0	0	0	0	0	0	0	0
MOB1A	0	0	0	0	0	0	0	0	0	0	0	0	0	0	0	0
MOB3A	0	0	0	0	0	0	0	0	0	0	0	0	0	0	0	0
MOB3C	0	0	0	0	0	0	0	0	0	0	0	0	0	0	0	0
MPC2	0	0	0	0	0	0	0	0	0	0	0	0	0	0	0	0
MRGBP	0	0	0	0	0	0	0	0	0	0	0	0	0	0	0	0
MRGPRG-AS1	0	0	0	0	0	0	0	0	0	0	0	0	0	0	0	0
MROH8	0	0	0	0	0	0	0	0	0	0	0	0	0	0	0	0
MROH9	0	0	0	0	0	0	0	0	0	0	0	0	0	0	0	0
MRPL57	0	0	0	0	0	0	0	0	0	0	0	0	0	0	0	0
MS4A14	0	0	0	0	0	0	0	0	0	0	0	0	0	0	0	0
MS4A8	0	0	0	0	0	0	0	0	0	0	0	0	0	0	0	0
MSANTD2	0	0	0	0	0	0	0	0	0	0	0	0	0	0	0	0
MSANTD4	0	0	0	0	0	0	0	0	0	0	0	0	0	0	0	0
MSRB1	0	0	0	0	0	0	0	0	0	0	0	0	0	0	0	0
MSS51	0	0	0	0	0	0	0	0	0	0	0	0	0	0	0	0
MST1L	0	0	0	0	0	0	0	0	0	0	0	0	0	0	0	0
MTERF2	0	0	0	0	0	0	0	0	0	0	0	0	0	0	0	0
MTERF4	0	0	0	0	0	0	0	0	0	0	0	0	0	0	0	0
MTFR1L	0	0	0	0	0	0	0	0	0	0	0	0	0	0	0	0
MTG2	0	0	0	0	0	0	0	0	0	0	0	0	0	0	0	0
MVB12A	0	0	0	0	0	0	0	0	0	0	0	0	0	0	0	0
MYCL	0	0	0	0	0	0	0	0	0	0	0	0	0	0	0	0
MYRF	0	0	0	0	0	0	0	0	0	0	0	0	0	0	0	0
NABP1	0	0	0	0	0	0	0	0	0	0	0	0	0	0	0	0
NABP2	0	0	0	0	0	0	0	0	0	0	0	0	0	0	0	0
NATD1	0	0	0	0	0	0	0	0	0	0	0	0	0	0	0	0
NBPF8	0	0	0	0	0	0	0	0	0	0	0	0	0	0	0	0
NDC1	0	0	0	0	0	0	0	0	0	0	0	0	0	0	0	0
NDUFAF7	0	0	0	0	0	0	0	0	0	0	0	0	0	0	0	0
NELFCD	0	0	0	0	0	0	0	0	0	0	0	0	0	0	0	0
NEURL1	0	0	0	0	0	0	0	0	0	0	0	0	0	0	0	0
NMRK2	0	0	0	0	0	0	0	0	0	0	0	0	0	0	0	0
NOL4L	0	0	0	0	0	0	0	0	0	0	0	0	0	0	0	0
NOP9	0	0	0	0	0	0	0	0	0	0	0	0	0	0	0	0
NOX5	0	0	0	0	0	0	0	0	0	0	0	0	0	0	0	0
NOXRED1	0	0	0	0	0	0	0	0	0	0	0	0	0	0	0	0
NPAP1	0	0	0	0	0	0	0	0	0	0	0	0	0	0	0	0
NRDE2	0	0	0	0	0	0	0	0	0	0	0	0	0	0	0	0
NT5C3B	0	0	0	0	0	0	0	0	0	0	0	0	0	0	0	0
NUTM1	0	0	0	0	0	0	0	0	0	0	0	0	0	0	0	0
NXPE1	0	0	0	0	0	0	0	0	0	0	0	0	0	0	0	0
NXPE4	0	0	0	0	0	0	0	0	0	0	0	0	0	0	0	0
NYAP2	0	0	0	0	0	0	0	0	0	0	0	0	0	0	0	0
OGFOD3	0	0	0	0	0	0	0	0	0	0	0	0	0	0	0	0
OOSP2	0	0	0	0	0	0	0	0	0	0	0	0	0	0	0	0
OSER1	0	0	0	0	0	0	0	0	0	0	0	0	0	0	0	0
OXLD1	0	0	0	0	0	0	0	0	0	0	0	0	0	0	0	0
P2RY11	0	0	0	0	0	0	0	0	0	0	0	0	0	0	0	0
PAGR1	0	0	0	0	0	0	0	0	0	0	0	0	0	0	0	0
PALD1	0	0	0	0	0	0	0	0	0	0	0	0	0	0	0	0
PARPBP	0	0	0	0	0	0	0	0	0	0	0	0	0	0	0	0
PAX8-AS1	0	0	0	0	0	0	0	0	0	0	0	0	0	0	0	0
PCAT18	0	0	0	0	0	0	0	0	0	0	0	0	0	0	0	0
PCED1A	0	0	0	0	0	0	0	0	0	0	0	0	0	0	0	0
PCED1B	0	0	0	0	0	0	0	0	0	0	0	0	0	0	0	0
PCNXL4	0	0	0	0	0	0	0	0	0	0	0	0	0	0	0	0
PET117	0	0	0	0	0	0	0	0	0	0	0	0	0	0	0	0
PHOSPHO2	0	0	0	0	0	0	0	0	0	0	0	0	0	0	0	0
PIANP	0	0	0	0	0	0	0	0	0	0	0	0	0	0	0	0
PIFO	0	0	0	0	0	0	0	0	0	0	0	0	0	0	0	0
PKM	0	0	0	0	0	0	0	0	0	0	0	0	0	0	0	0
PLEKHS1	0	0	0	0	0	0	0	0	0	0	0	0	0	0	0	0
PPP1R21	0	0	0	0	0	0	0	0	0	0	0	0	0	0	0	0
PPP1R27	0	0	0	0	0	0	0	0	0	0	0	0	0	0	0	0
PPP1R32	0	0	0	0	0	0	0	0	0	0	0	0	0	0	0	0
PPP1R36	0	0	0	0	0	0	0	0	0	0	0	0	0	0	0	0
PRAC1	0	0	0	0	0	0	0	0	0	0	0	0	0	0	0	0
PROSER2	0	0	0	0	0	0	0	0	0	0	0	0	0	0	0	0
PROSER3	0	0	0	0	0	0	0	0	0	0	0	0	0	0	0	0
PRR26	0	0	0	0	0	0	0	0	0	0	0	0	0	0	0	0
PRR30	0	0	0	0	0	0	0	0	0	0	0	0	0	0	0	0
PRR34	0	0	0	0	0	0	0	0	0	0	0	0	0	0	0	0
PTGDR2	0	0	0	0	0	0	0	0	0	0	0	0	0	0	0	0
R3HCC1L	0	0	0	0	0	0	0	0	0	0	0	0	0	0	0	0
R3HDM4	0	0	0	0	0	0	0	0	0	0	0	0	0	0	0	0
RAB29	0	0	0	0	0	0	0	0	0	0	0	0	0	0	0	0
RAB39A	0	0	0	0	0	0	0	0	0	0	0	0	0	0	0	0
RAMP2-AS1	0	0	0	0	0	0	0	0	0	0	0	0	0	0	0	0
RBBP8NL	0	0	0	0	0	0	0	0	0	0	0	0	0	0	0	0
REC114	0	0	0	0	0	0	0	0	0	0	0	0	0	0	0	0
RGCC	0	0	0	0	0	0	0	0	0	0	0	0	0	0	0	0
RHNO1	0	0	0	0	0	0	0	0	0	0	0	0	0	0	0	0
RITA1	0	0	0	0	0	0	0	0	0	0	0	0	0	0	0	0
RMDN2	0	0	0	0	0	0	0	0	0	0	0	0	0	0	0	0
RMDN3	0	0	0	0	0	0	0	0	0	0	0	0	0	0	0	0
RTCA	0	0	0	0	0	0	0	0	0	0	0	0	0	0	0	0
RTFDC1	0	0	0	0	0	0	0	0	0	0	0	0	0	0	0	0
RTP5	0	0	0	0	0	0	0	0	0	0	0	0	0	0	0	0
SATB2-AS1	0	0	0	0	0	0	0	0	0	0	0	0	0	0	0	0
SC5D	0	0	0	0	0	0	0	0	0	0	0	0	0	0	0	0
SCAND2P	0	0	0	0	0	0	0	0	0	0	0	0	0	0	0	0
SCART1	0	0	0	0	0	0	0	0	0	0	0	0	0	0	0	0
SCGB2B2	0	0	0	0	0	0	0	0	0	0	0	0	0	0	0	0
SCIMP	0	0	0	0	0	0	0	0	0	0	0	0	0	0	0	0
SCP2D1	0	0	0	0	0	0	0	0	0	0	0	0	0	0	0	0
SDE2	0	0	0	0	0	0	0	0	0	0	0	0	0	0	0	0
SEPT7P9	0	0	0	0	0	0	0	0	0	0	0	0	0	0	0	0
SF3B6	0	0	0	0	0	0	0	0	0	0	0	0	0	0	0	0
SIGLEC17P	0	0	0	0	0	0	0	0	0	0	0	0	0	0	0	0
SIGLECL1	0	0	0	0	0	0	0	0	0	0	0	0	0	0	0	0
SKIDA1	0	0	0	0	0	0	0	0	0	0	0	0	0	0	0	0
SLC35F6	0	0	0	0	0	0	0	0	0	0	0	0	0	0	0	0
SLC51B	0	0	0	0	0	0	0	0	0	0	0	0	0	0	0	0
SLC52A1	0	0	0	0	0	0	0	0	0	0	0	0	0	0	0	0
SLC52A3	0	0	0	0	0	0	0	0	0	0	0	0	0	0	0	0
SLC8B1	0	0	0	0	0	0	0	0	0	0	0	0	0	0	0	0
SLC9C2	0	0	0	0	0	0	0	0	0	0	0	0	0	0	0	0
SLX4IP	0	0	0	0	0	0	0	0	0	0	0	0	0	0	0	0
SMCO3	0	0	0	0	0	0	0	0	0	0	0	0	0	0	0	0
SMCO4	0	0	0	0	0	0	0	0	0	0	0	0	0	0	0	0
SMDT1	0	0	0	0	0	0	0	0	0	0	0	0	0	0	0	0
SMIM11	0	0	0	0	0	0	0	0	0	0	0	0	0	0	0	0
SMIM12	0	0	0	0	0	0	0	0	0	0	0	0	0	0	0	0
SMIM21	0	0	0	0	0	0	0	0	0	0	0	0	0	0	0	0
SMIM24	0	0	0	0	0	0	0	0	0	0	0	0	0	0	0	0
SMIM7	0	0	0	0	0	0	0	0	0	0	0	0	0	0	0	0
SNAI3-AS1	0	0	0	0	0	0	0	0	0	0	0	0	0	0	0	0
SNHG17	0	0	0	0	0	0	0	0	0	0	0	0	0	0	0	0
SOWAHC	0	0	0	0	0	0	0	0	0	0	0	0	0	0	0	0
SPATA25	0	0	0	0	0	0	0	0	0	0	0	0	0	0	0	0
SPATA32	0	0	0	0	0	0	0	0	0	0	0	0	0	0	0	0
SPATA33	0	0	0	0	0	0	0	0	0	0	0	0	0	0	0	0
SPATA41	0	0	0	0	0	0	0	0	0	0	0	0	0	0	0	0
SPATA45	0	0	0	0	0	0	0	0	0	0	0	0	0	0	0	0
SPATC1L	0	0	0	0	0	0	0	0	0	0	0	0	0	0	0	0
SPPL2C	0	0	0	0	0	0	0	0	0	0	0	0	0	0	0	0
SPRTN	0	0	0	0	0	0	0	0	0	0	0	0	0	0	0	0
SPX	0	0	0	0	0	0	0	0	0	0	0	0	0	0	0	0
SSTR5-AS1	0	0	0	0	0	0	0	0	0	0	0	0	0	0	0	0
STARD7-AS1	0	0	0	0	0	0	0	0	0	0	0	0	0	0	0	0
STRIP1	0	0	0	0	0	0	0	0	0	0	0	0	0	0	0	0
SUCO	0	0	0	0	0	0	0	0	0	0	0	0	0	0	0	0
SUPT20H	0	0	0	0	0	0	0	0	0	0	0	0	0	0	0	0
SWSAP1	0	0	0	0	0	0	0	0	0	0	0	0	0	0	0	0
SYNE3	0	0	0	0	0	0	0	0	0	0	0	0	0	0	0	0
SYNE4	0	0	0	0	0	0	0	0	0	0	0	0	0	0	0	0
SZRD1	0	0	0	0	0	0	0	0	0	0	0	0	0	0	0	0
TANGO2	0	0	0	0	0	0	0	0	0	0	0	0	0	0	0	0
TANGO6	0	0	0	0	0	0	0	0	0	0	0	0	0	0	0	0
TBATA	0	0	0	0	0	0	0	0	0	0	0	0	0	0	0	0
TCAIM	0	0	0	0	0	0	0	0	0	0	0	0	0	0	0	0
TEFM	0	0	0	0	0	0	0	0	0	0	0	0	0	0	0	0
TENM4	0	0	0	0	0	0	0	0	0	0	0	0	0	0	0	0
TESPA1	0	0	0	0	0	0	0	0	0	0	0	0	0	0	0	0
TEX26	0	0	0	0	0	0	0	0	0	0	0	0	0	0	0	0
TEX29	0	0	0	0	0	0	0	0	0	0	0	0	0	0	0	0
TEX30	0	0	0	0	0	0	0	0	0	0	0	0	0	0	0	0
TEX35	0	0	0	0	0	0	0	0	0	0	0	0	0	0	0	0
TEX36	0	0	0	0	0	0	0	0	0	0	0	0	0	0	0	0
TEX37	0	0	0	0	0	0	0	0	0	0	0	0	0	0	0	0
THEMIS2	0	0	0	0	0	0	0	0	0	0	0	0	0	0	0	0
TIAF1	0	0	0	0	0	0	0	0	0	0	0	0	0	0	0	0
TICRR	0	0	0	0	0	0	0	0	0	0	0	0	0	0	0	0
TIMM10B	0	0	0	0	0	0	0	0	0	0	0	0	0	0	0	0
TIMM21	0	0	0	0	0	0	0	0	0	0	0	0	0	0	0	0
TINCR	0	0	0	0	0	0	0	0	0	0	0	0	0	0	0	0
TLDC1	0	0	0	0	0	0	0	0	0	0	0	0	0	0	0	0
TLDC2	0	0	0	0	0	0	0	0	0	0	0	0	0	0	0	0
TMA7	0	0	0	0	0	0	0	0	0	0	0	0	0	0	0	0
TMEM178A	0	0	0	0	0	0	0	0	0	0	0	0	0	0	0	0
TMEM198B	0	0	0	0	0	0	0	0	0	0	0	0	0	0	0	0
TMEM230	0	0	0	0	0	0	0	0	0	0	0	0	0	0	0	0
TMEM241	0	0	0	0	0	0	0	0	0	0	0	0	0	0	0	0
TMEM251	0	0	0	0	0	0	0	0	0	0	0	0	0	0	0	0
TMEM254	0	0	0	0	0	0	0	0	0	0	0	0	0	0	0	0
TMEM255B	0	0	0	0	0	0	0	0	0	0	0	0	0	0	0	0
TMEM256	0	0	0	0	0	0	0	0	0	0	0	0	0	0	0	0
TMEM258	0	0	0	0	0	0	0	0	0	0	0	0	0	0	0	0
TMEM259	0	0	0	0	0	0	0	0	0	0	0	0	0	0	0	0
TMEM260	0	0	0	0	0	0	0	0	0	0	0	0	0	0	0	0
TMEM263	0	0	0	0	0	0	0	0	0	0	0	0	0	0	0	0
TMEM74B	0	0	0	0	0	0	0	0	0	0	0	0	0	0	0	0
TNFSF13	0	0	0	0	0	0	0	0	0	0	0	0	0	0	0	0
TPGS1	0	0	0	0	0	0	0	0	0	0	0	0	0	0	0	0
TPTEP1	0	0	0	0	0	0	0	0	0	0	0	0	0	0	0	0
TRABD2A	0	0	0	0	0	0	0	0	0	0	0	0	0	0	0	0
TRAPPC12	0	0	0	0	0	0	0	0	0	0	0	0	0	0	0	0
TRHDE-AS1	0	0	0	0	0	0	0	0	0	0	0	0	0	0	0	0
TRIM6	0	0	0	0	0	0	0	0	0	0	0	0	0	0	0	0
TRMT13	0	0	0	0	0	0	0	0	0	0	0	0	0	0	0	0
TSACC	0	0	0	0	0	0	0	0	0	0	0	0	0	0	0	0
TSR3	0	0	0	0	0	0	0	0	0	0	0	0	0	0	0	0
TSTD1	0	0	0	0	0	0	0	0	0	0	0	0	0	0	0	0
TTC28-AS1	0	0	0	0	0	0	0	0	0	0	0	0	0	0	0	0
TTC40	0	0	0	0	0	0	0	0	0	0	0	0	0	0	0	0
TUBA3FP	0	0	0	0	0	0	0	0	0	0	0	0	0	0	0	0
TVP23A	0	0	0	0	0	0	0	0	0	0	0	0	0	0	0	0
TVP23C	0	0	0	0	0	0	0	0	0	0	0	0	0	0	0	0
TYMSOS	0	0	0	0	0	0	0	0	0	0	0	0	0	0	0	0
UBALD1	0	0	0	0	0	0	0	0	0	0	0	0	0	0	0	0
UBALD2	0	0	0	0	0	0	0	0	0	0	0	0	0	0	0	0
UBOX5	0	0	0	0	0	0	0	0	0	0	0	0	0	0	0	0
UQCC1	0	0	0	0	0	0	0	0	0	0	0	0	0	0	0	0
URI1	0	0	0	0	0	0	0	0	0	0	0	0	0	0	0	0
USB1	0	0	0	0	0	0	0	0	0	0	0	0	0	0	0	0
VIMP	0	0	0	0	0	0	0	0	0	0	0	0	0	0	0	0
VIPAS39	0	0	0	0	0	0	0	0	0	0	0	0	0	0	0	0
VPS51	0	0	0	0	0	0	0	0	0	0	0	0	0	0	0	0
VPS9D1	0	0	0	0	0	0	0	0	0	0	0	0	0	0	0	0
VWA8	0	0	0	0	0	0	0	0	0	0	0	0	0	0	0	0
VWA9	0	0	0	0	0	0	0	0	0	0	0	0	0	0	0	0
WBP1L	0	0	0	0	0	0	0	0	0	0	0	0	0	0	0	0
WDR45B	0	0	0	0	0	0	0	0	0	0	0	0	0	0	0	0
WDR83OS	0	0	0	0	0	0	0	0	0	0	0	0	0	0	0	0
YBX3	0	0	0	0	0	0	0	0	0	0	0	0	0	0	0	0
ZBTB14	0	0	0	0	0	0	0	0	0	0	0	0	0	0	0	0
ZBTB18	0	0	0	0	0	0	0	0	0	0	0	0	0	0	0	0
ZBTB21	0	0	0	0	0	0	0	0	0	0	0	0	0	0	0	0
ZBTB8A	0	0	0	0	0	0	0	0	0	0	0	0	0	0	0	0
ZC2HC1C	0	0	0	0	0	0	0	0	0	0	0	0	0	0	0	0
ZFAND4	0	0	0	0	0	0	0	0	0	0	0	0	0	0	0	0
ZFP69	0	0	0	0	0	0	0	0	0	0	0	0	0	0	0	0
ZFP69B	0	0	0	0	0	0	0	0	0	0	0	0	0	0	0	0
ZKSCAN7	0	0	0	0	0	0	0	0	0	0	0	0	0	0	0	0
ZNF106	0	0	0	0	0	0	0	0	0	0	0	0	0	0	0	0
ZNF112	0	0	0	0	0	0	0	0	0	0	0	0	0	0	0	0
ZNF542P	0	0	0	0	0	0	0	0	0	0	0	0	0	0	0	0
ZPR1	0	0	0	0	0	0	0	0	0	0	0	0	0	0	0	0
ZSWIM8	0	0	0	0	0	0	0	0	0	0	0	0	0	0	0	0
ACSM6	0	0	0	0	0	0	0	0	0	0	0	0	0	0	0	0
ANAPC1P1	0	0	0	0	0	0	0	0	0	0	0	0	0	0	0	0
AQP12B	0	0	0	0	0	0	0	0	0	0	0	0	0	0	0	0
ARL17B	0	0	0	0	0	0	0	0	0	0	0	0	0	0	0	0
ATP11AUN	0	0	0	0	0	0	0	0	0	0	0	0	0	0	0	0
BAGE3	0	0	0	0	0	0	0	0	0	0	0	0	0	0	0	0
BCRP2	0	0	0	0	0	0	0	0	0	0	0	0	0	0	0	0
C15orf38-AP3S2	0	0	0	0	0	0	0	0	0	0	0	0	0	0	0	0
CACTIN-AS1	0	0	0	0	0	0	0	0	0	0	0	0	0	0	0	0
CATIP	0	0	0	0	0	0	0	0	0	0	0	0	0	0	0	0
CCL14	0	0	0	0	0	0	0	0	0	0	0	0	0	0	0	0
CCL4L2	0	0	0	0	0	0	0	0	0	0	0	0	0	0	0	0
CERS1	0	0	0	0	0	0	0	0	0	0	0	0	0	0	0	0
CHMP3	0	0	0	0	0	0	0	0	0	0	0	0	0	0	0	0
CHURC1-FNTB	0	0	0	0	0	0	0	0	0	0	0	0	0	0	0	0
COMMD3-BMI1	0	0	0	0	0	0	0	0	0	0	0	0	0	0	0	0
CPT1B	0	0	0	0	0	0	0	0	0	0	0	0	0	0	0	0
CRHR1-IT1	0	0	0	0	0	0	0	0	0	0	0	0	0	0	0	0
CSNK2A3	0	0	0	0	0	0	0	0	0	0	0	0	0	0	0	0
CYP2D7P	0	0	0	0	0	0	0	0	0	0	0	0	0	0	0	0
DDTL	0	0	0	0	0	0	0	0	0	0	0	0	0	0	0	0
DMBT1P1	0	0	0	0	0	0	0	0	0	0	0	0	0	0	0	0
DYNAP	0	0	0	0	0	0	0	0	0	0	0	0	0	0	0	0
ELL2P1	0	0	0	0	0	0	0	0	0	0	0	0	0	0	0	0
EPPIN	0	0	0	0	0	0	0	0	0	0	0	0	0	0	0	0
ERICH6B	0	0	0	0	0	0	0	0	0	0	0	0	0	0	0	0
FAM209A	0	0	0	0	0	0	0	0	0	0	0	0	0	0	0	0
FAM212B	0	0	0	0	0	0	0	0	0	0	0	0	0	0	0	0
FAM227A	0	0	0	0	0	0	0	0	0	0	0	0	0	0	0	0
FAM25C	0	0	0	0	0	0	0	0	0	0	0	0	0	0	0	0
FAM35DP	0	0	0	0	0	0	0	0	0	0	0	0	0	0	0	0
FAM58DP	0	0	0	0	0	0	0	0	0	0	0	0	0	0	0	0
FAM72B	0	0	0	0	0	0	0	0	0	0	0	0	0	0	0	0
FAM86JP	0	0	0	0	0	0	0	0	0	0	0	0	0	0	0	0
FAR2P1	0	0	0	0	0	0	0	0	0	0	0	0	0	0	0	0
FPGT-TNNI3K	0	0	0	0	0	0	0	0	0	0	0	0	0	0	0	0
GDF5OS	0	0	0	0	0	0	0	0	0	0	0	0	0	0	0	0
GOLGA2P6	0	0	0	0	0	0	0	0	0	0	0	0	0	0	0	0
GOLGA8S	0	0	0	0	0	0	0	0	0	0	0	0	0	0	0	0
GPR75-ASB3	0	0	0	0	0	0	0	0	0	0	0	0	0	0	0	0
HIGD1AP1	0	0	0	0	0	0	0	0	0	0	0	0	0	0	0	0
HMGB1P1	0	0	0	0	0	0	0	0	0	0	0	0	0	0	0	0
HNRNPCL2	0	0	0	0	0	0	0	0	0	0	0	0	0	0	0	0
IFNL3	0	0	0	0	0	0	0	0	0	0	0	0	0	0	0	0
IGBP1P1	0	0	0	0	0	0	0	0	0	0	0	0	0	0	0	0
KCTD21-AS1	0	0	0	0	0	0	0	0	0	0	0	0	0	0	0	0
KLRC4-KLRK1	0	0	0	0	0	0	0	0	0	0	0	0	0	0	0	0
KRT16P2	0	0	0	0	0	0	0	0	0	0	0	0	0	0	0	0
KRT17P2	0	0	0	0	0	0	0	0	0	0	0	0	0	0	0	0
KRTAP1-4	0	0	0	0	0	0	0	0	0	0	0	0	0	0	0	0
KRTAP4-6	0	0	0	0	0	0	0	0	0	0	0	0	0	0	0	0
KTN1-AS1	0	0	0	0	0	0	0	0	0	0	0	0	0	0	0	0
LGALS7B	0	0	0	0	0	0	0	0	0	0	0	0	0	0	0	0
LINC00417	0	0	0	0	0	0	0	0	0	0	0	0	0	0	0	0
LINC00596	0	0	0	0	0	0	0	0	0	0	0	0	0	0	0	0
LINC00898	0	0	0	0	0	0	0	0	0	0	0	0	0	0	0	0
LINC00999	0	0	0	0	0	0	0	0	0	0	0	0	0	0	0	0
LINC01123	0	0	0	0	0	0	0	0	0	0	0	0	0	0	0	0
LINC01124	0	0	0	0	0	0	0	0	0	0	0	0	0	0	0	0
LOC100128398	0	0	0	0	0	0	0	0	0	0	0	0	0	0	0	0
LOC100134091	0	0	0	0	0	0	0	0	0	0	0	0	0	0	0	0
LOC100134317	0	0	0	0	0	0	0	0	0	0	0	0	0	0	0	0
LOC100288869	0	0	0	0	0	0	0	0	0	0	0	0	0	0	0	0
LOC100288974	0	0	0	0	0	0	0	0	0	0	0	0	0	0	0	0
LOC100996517	0	0	0	0	0	0	0	0	0	0	0	0	0	0	0	0
LOC101060524	0	0	0	0	0	0	0	0	0	0	0	0	0	0	0	0
LOC101929829	0	0	0	0	0	0	0	0	0	0	0	0	0	0	0	0
LOC102288414	0	0	0	0	0	0	0	0	0	0	0	0	0	0	0	0
LOC102723981	0	0	0	0	0	0	0	0	0	0	0	0	0	0	0	0
LOC399851	0	0	0	0	0	0	0	0	0	0	0	0	0	0	0	0
LOC440311	0	0	0	0	0	0	0	0	0	0	0	0	0	0	0	0
LOC646358	0	0	0	0	0	0	0	0	0	0	0	0	0	0	0	0
LOC653486	0	0	0	0	0	0	0	0	0	0	0	0	0	0	0	0
LOC729468	0	0	0	0	0	0	0	0	0	0	0	0	0	0	0	0
LY75-CD302	0	0	0	0	0	0	0	0	0	0	0	0	0	0	0	0
MEIOB	0	0	0	0	0	0	0	0	0	0	0	0	0	0	0	0
MIA-RAB4B	0	0	0	0	0	0	0	0	0	0	0	0	0	0	0	0
MIR155HG	0	0	0	0	0	0	0	0	0	0	0	0	0	0	0	0
MIR4697HG	0	0	0	0	0	0	0	0	0	0	0	0	0	0	0	0
NCMAP	0	0	0	0	0	0	0	0	0	0	0	0	0	0	0	0
NCOR1P1	0	0	0	0	0	0	0	0	0	0	0	0	0	0	0	0
NDUFC2-KCTD14	0	0	0	0	0	0	0	0	0	0	0	0	0	0	0	0
NPY4R	0	0	0	0	0	0	0	0	0	0	0	0	0	0	0	0
NXPE2	0	0	0	0	0	0	0	0	0	0	0	0	0	0	0	0
OCSTAMP	0	0	0	0	0	0	0	0	0	0	0	0	0	0	0	0
OR3A4P	0	0	0	0	0	0	0	0	0	0	0	0	0	0	0	0
OR4C4P	0	0	0	0	0	0	0	0	0	0	0	0	0	0	0	0
OVCA2	0	0	0	0	0	0	0	0	0	0	0	0	0	0	0	0
PCNPP5	0	0	0	0	0	0	0	0	0	0	0	0	0	0	0	0
PDF	0	0	0	0	0	0	0	0	0	0	0	0	0	0	0	0
PFN1P2	0	0	0	0	0	0	0	0	0	0	0	0	0	0	0	0
PLET1	0	0	0	0	0	0	0	0	0	0	0	0	0	0	0	0
POC1B-GALNT4	0	0	0	0	0	0	0	0	0	0	0	0	0	0	0	0
PRAMEF14	0	0	0	0	0	0	0	0	0	0	0	0	0	0	0	0
PTGES3L-AARSD1	0	0	0	0	0	0	0	0	0	0	0	0	0	0	0	0
RBM14-RBM4	0	0	0	0	0	0	0	0	0	0	0	0	0	0	0	0
RBMS1P1	0	0	0	0	0	0	0	0	0	0	0	0	0	0	0	0
RPEL1	0	0	0	0	0	0	0	0	0	0	0	0	0	0	0	0
RPL34P34	0	0	0	0	0	0	0	0	0	0	0	0	0	0	0	0
RPL36A-HNRNPH2	0	0	0	0	0	0	0	0	0	0	0	0	0	0	0	0
RPL7AP66	0	0	0	0	0	0	0	0	0	0	0	0	0	0	0	0
RPS7P1	0	0	0	0	0	0	0	0	0	0	0	0	0	0	0	0
RSC1A1	0	0	0	0	0	0	0	0	0	0	0	0	0	0	0	0
SAA2-SAA4	0	0	0	0	0	0	0	0	0	0	0	0	0	0	0	0
SERPINA13P	0	0	0	0	0	0	0	0	0	0	0	0	0	0	0	0
SLC25A52	0	0	0	0	0	0	0	0	0	0	0	0	0	0	0	0
SMCO2	0	0	0	0	0	0	0	0	0	0	0	0	0	0	0	0
SNORA45B	0	0	0	0	0	0	0	0	0	0	0	0	0	0	0	0
SNORA76A	0	0	0	0	0	0	0	0	0	0	0	0	0	0	0	0
SNORA80A	0	0	0	0	0	0	0	0	0	0	0	0	0	0	0	0
SNORA80E	0	0	0	0	0	0	0	0	0	0	0	0	0	0	0	0
SNORD115-5	0	0	0	0	0	0	0	0	0	0	0	0	0	0	0	0
SNORD64	0	0	0	0	0	0	0	0	0	0	0	0	0	0	0	0
SNORD81	0	0	0	0	0	0	0	0	0	0	0	0	0	0	0	0
SNX29P1	0	0	0	0	0	0	0	0	0	0	0	0	0	0	0	0
SUZ12P1	0	0	0	0	0	0	0	0	0	0	0	0	0	0	0	0
SYNJ2BP-COX16	0	0	0	0	0	0	0	0	0	0	0	0	0	0	0	0
TMEM191C	0	0	0	0	0	0	0	0	0	0	0	0	0	0	0	0
TMEM247	0	0	0	0	0	0	0	0	0	0	0	0	0	0	0	0
TNFAIP8L2-SCNM1	0	0	0	0	0	0	0	0	0	0	0	0	0	0	0	0
TOPAZ1	0	0	0	0	0	0	0	0	0	0	0	0	0	0	0	0
TPM3P9	0	0	0	0	0	0	0	0	0	0	0	0	0	0	0	0
TRIM49B	0	0	0	0	0	0	0	0	0	0	0	0	0	0	0	0
TRIM51CP	0	0	0	0	0	0	0	0	0	0	0	0	0	0	0	0
URAD	0	0	0	0	0	0	0	0	0	0	0	0	0	0	0	0
USP32P1	0	0	0	0	0	0	0	0	0	0	0	0	0	0	0	0
USP32P3	0	0	0	0	0	0	0	0	0	0	0	0	0	0	0	0
WTH3DI	0	0	0	0	0	0	0	0	0	0	0	0	0	0	0	0
ZNF664-FAM101A	0	0	0	0	0	0	0	0	0	0	0	0	0	0	0	0
RGR	0	0	0	0	0	0	0	0	0	0	0	0	0	0	0	0
A1BG	0	0	0	0	0	0	0	0	0	0	0	0	0	0	0	0
A1CF	0	0	0	0	0	0	0	0	0	0	0	0	0	0	0	0
A2M	0	0	0	0	0	0	0	0	0	0	0	0	0	0	0	0
A2ML1	0	0	0	0	0	0	0	0	0	0	0	0	0	0	0	0
A4GALT	0	0	0	0	0	0	0	0	0	0	0	0	0	0	0	0
AAAS	0	0	0	0	0	0	0	0	0	0	0	0	0	0	0	0
AACS	0	0	0	0	0	0	0	0	0	0	0	0	0	0	0	0
AAGAB	0	0	0	0	0	0	0	0	0	0	0	0	0	0	0	0
AAK1	0	0	0	0	0	0	0	0	0	0	0	0	0	0	0	0
AAMP	0	0	0	0	0	0	0	0	0	0	0	0	0	0	0	0
AANAT	0	0	0	0	0	0	0	0	0	0	0	0	0	0	0	0
AARS	0	0	0	0	0	0	0	0	0	0	0	0	0	0	0	0
AATK	0	0	0	0	0	0	0	0	0	0	0	0	0	0	0	0
ABAT	0	0	0	0	0	0	0	0	0	0	0	0	0	0	0	0
ABCA12	0	0	0	0	0	0	0	0	0	0	0	0	0	0	0	0
ABCA3	0	0	0	0	0	0	0	0	0	0	0	0	0	0	0	0
ABCA4	0	0	0	0	0	0	0	0	0	0	0	0	0	0	0	0
ABCA6	0	0	0	0	0	0	0	0	0	0	0	0	0	0	0	0
ABCA7	0	0	0	0	0	0	0	0	0	0	0	0	0	0	0	0
ABCA8	0	0	0	0	0	0	0	0	0	0	0	0	0	0	0	0
ABCA9	0	0	0	0	0	0	0	0	0	0	0	0	0	0	0	0
ABCB10	0	0	0	0	0	0	0	0	0	0	0	0	0	0	0	0
ABCB11	0	0	0	0	0	0	0	0	0	0	0	0	0	0	0	0
ABCB6	0	0	0	0	0	0	0	0	0	0	0	0	0	0	0	0
ABCB9	0	0	0	0	0	0	0	0	0	0	0	0	0	0	0	0
ABCC1	0	0	0	0	0	0	0	0	0	0	0	0	0	0	0	0
ABCC11	0	0	0	0	0	0	0	0	0	0	0	0	0	0	0	0
ABCC12	0	0	0	0	0	0	0	0	0	0	0	0	0	0	0	0
ABCC13	0	0	0	0	0	0	0	0	0	0	0	0	0	0	0	0
ABCC2	0	0	0	0	0	0	0	0	0	0	0	0	0	0	0	0
ABCC3	0	0	0	0	0	0	0	0	0	0	0	0	0	0	0	0
ABCC4	0	0	0	0	0	0	0	0	0	0	0	0	0	0	0	0
ABCC6	0	0	0	0	0	0	0	0	0	0	0	0	0	0	0	0
ABCC8	0	0	0	0	0	0	0	0	0	0	0	0	0	0	0	0
ABCC9	0	0	0	0	0	0	0	0	0	0	0	0	0	0	0	0
ABCD2	0	0	0	0	0	0	0	0	0	0	0	0	0	0	0	0
ABCD4	0	0	0	0	0	0	0	0	0	0	0	0	0	0	0	0
ABCG1	0	0	0	0	0	0	0	0	0	0	0	0	0	0	0	0
ABCG4	0	0	0	0	0	0	0	0	0	0	0	0	0	0	0	0
ABCG5	0	0	0	0	0	0	0	0	0	0	0	0	0	0	0	0
ABCG8	0	0	0	0	0	0	0	0	0	0	0	0	0	0	0	0
ABHD1	0	0	0	0	0	0	0	0	0	0	0	0	0	0	0	0
ABHD12	0	0	0	0	0	0	0	0	0	0	0	0	0	0	0	0
ABHD12B	0	0	0	0	0	0	0	0	0	0	0	0	0	0	0	0
ABHD13	0	0	0	0	0	0	0	0	0	0	0	0	0	0	0	0
ABHD15	0	0	0	0	0	0	0	0	0	0	0	0	0	0	0	0
ABHD2	0	0	0	0	0	0	0	0	0	0	0	0	0	0	0	0
ABHD3	0	0	0	0	0	0	0	0	0	0	0	0	0	0	0	0
ABHD4	0	0	0	0	0	0	0	0	0	0	0	0	0	0	0	0
ABHD5	0	0	0	0	0	0	0	0	0	0	0	0	0	0	0	0
ABHD8	0	0	0	0	0	0	0	0	0	0	0	0	0	0	0	0
ABI1	0	0	0	0	0	0	0	0	0	0	0	0	0	0	0	0
ABI2	0	0	0	0	0	0	0	0	0	0	0	0	0	0	0	0
ABI3	0	0	0	0	0	0	0	0	0	0	0	0	0	0	0	0
ABL2	0	0	0	0	0	0	0	0	0	0	0	0	0	0	0	0
ABLIM1	0	0	0	0	0	0	0	0	0	0	0	0	0	0	0	0
ABR	0	0	0	0	0	0	0	0	0	0	0	0	0	0	0	0
ABTB2	0	0	0	0	0	0	0	0	0	0	0	0	0	0	0	0
ACAA2	0	0	0	0	0	0	0	0	0	0	0	0	0	0	0	0
ACACA	0	0	0	0	0	0	0	0	0	0	0	0	0	0	0	0
ACACB	0	0	0	0	0	0	0	0	0	0	0	0	0	0	0	0
ACAD8	0	0	0	0	0	0	0	0	0	0	0	0	0	0	0	0
ACADL	0	0	0	0	0	0	0	0	0	0	0	0	0	0	0	0
ACADM	0	0	0	0	0	0	0	0	0	0	0	0	0	0	0	0
ACADS	0	0	0	0	0	0	0	0	0	0	0	0	0	0	0	0
ACADSB	0	0	0	0	0	0	0	0	0	0	0	0	0	0	0	0
ACADVL	0	0	0	0	0	0	0	0	0	0	0	0	0	0	0	0
ACAP3	0	0	0	0	0	0	0	0	0	0	0	0	0	0	0	0
ACAT1	0	0	0	0	0	0	0	0	0	0	0	0	0	0	0	0
ACBD3	0	0	0	0	0	0	0	0	0	0	0	0	0	0	0	0
ACBD4	0	0	0	0	0	0	0	0	0	0	0	0	0	0	0	0
ACBD5	0	0	0	0	0	0	0	0	0	0	0	0	0	0	0	0
ACBD6	0	0	0	0	0	0	0	0	0	0	0	0	0	0	0	0
ACCS	0	0	0	0	0	0	0	0	0	0	0	0	0	0	0	0
ACD	0	0	0	0	0	0	0	0	0	0	0	0	0	0	0	0
ACE	0	0	0	0	0	0	0	0	0	0	0	0	0	0	0	0
ACER1	0	0	0	0	0	0	0	0	0	0	0	0	0	0	0	0
ACER3	0	0	0	0	0	0	0	0	0	0	0	0	0	0	0	0
ACLY	0	0	0	0	0	0	0	0	0	0	0	0	0	0	0	0
ACMSD	0	0	0	0	0	0	0	0	0	0	0	0	0	0	0	0
ACO2	0	0	0	0	0	0	0	0	0	0	0	0	0	0	0	0
ACOT11	0	0	0	0	0	0	0	0	0	0	0	0	0	0	0	0
ACOT4	0	0	0	0	0	0	0	0	0	0	0	0	0	0	0	0
ACOT6	0	0	0	0	0	0	0	0	0	0	0	0	0	0	0	0
ACOT7	0	0	0	0	0	0	0	0	0	0	0	0	0	0	0	0
ACOT8	0	0	0	0	0	0	0	0	0	0	0	0	0	0	0	0
ACOX1	0	0	0	0	0	0	0	0	0	0	0	0	0	0	0	0
ACOXL	0	0	0	0	0	0	0	0	0	0	0	0	0	0	0	0
ACP1	0	0	0	0	0	0	0	0	0	0	0	0	0	0	0	0
ACP2	0	0	0	0	0	0	0	0	0	0	0	0	0	0	0	0
ACP5	0	0	0	0	0	0	0	0	0	0	0	0	0	0	0	0
ACP6	0	0	0	0	0	0	0	0	0	0	0	0	0	0	0	0
ACPT	0	0	0	0	0	0	0	0	0	0	0	0	0	0	0	0
ACR	0	0	0	0	0	0	0	0	0	0	0	0	0	0	0	0
ACRBP	0	0	0	0	0	0	0	0	0	0	0	0	0	0	0	0
ACRV1	0	0	0	0	0	0	0	0	0	0	0	0	0	0	0	0
ACSBG1	0	0	0	0	0	0	0	0	0	0	0	0	0	0	0	0
ACSBG2	0	0	0	0	0	0	0	0	0	0	0	0	0	0	0	0
ACSF2	0	0	0	0	0	0	0	0	0	0	0	0	0	0	0	0
ACSF3	0	0	0	0	0	0	0	0	0	0	0	0	0	0	0	0
ACSL3	0	0	0	0	0	0	0	0	0	0	0	0	0	0	0	0
ACSL5	0	0	0	0	0	0	0	0	0	0	0	0	0	0	0	0
ACSM2A	0	0	0	0	0	0	0	0	0	0	0	0	0	0	0	0
ACSM2B	0	0	0	0	0	0	0	0	0	0	0	0	0	0	0	0
ACSM3	0	0	0	0	0	0	0	0	0	0	0	0	0	0	0	0
ACSM5	0	0	0	0	0	0	0	0	0	0	0	0	0	0	0	0
ACSS1	0	0	0	0	0	0	0	0	0	0	0	0	0	0	0	0
ACSS2	0	0	0	0	0	0	0	0	0	0	0	0	0	0	0	0
ACSS3	0	0	0	0	0	0	0	0	0	0	0	0	0	0	0	0
ACTC1	0	0	0	0	0	0	0	0	0	0	0	0	0	0	0	0
ACTG1	0	0	0	0	0	0	0	0	0	0	0	0	0	0	0	0
ACTG2	0	0	0	0	0	0	0	0	0	0	0	0	0	0	0	0
ACTL8	0	0	0	0	0	0	0	0	0	0	0	0	0	0	0	0
ACTL9	0	0	0	0	0	0	0	0	0	0	0	0	0	0	0	0
ACTN1	0	0	0	0	0	0	0	0	0	0	0	0	0	0	0	0
ACTN2	0	0	0	0	0	0	0	0	0	0	0	0	0	0	0	0
ACTN3	0	0	0	0	0	0	0	0	0	0	0	0	0	0	0	0
ACTN4	0	0	0	0	0	0	0	0	0	0	0	0	0	0	0	0
ACTR10	0	0	0	0	0	0	0	0	0	0	0	0	0	0	0	0
ACTR1A	0	0	0	0	0	0	0	0	0	0	0	0	0	0	0	0
ACTR1B	0	0	0	0	0	0	0	0	0	0	0	0	0	0	0	0
ACTR2	0	0	0	0	0	0	0	0	0	0	0	0	0	0	0	0
ACTR3	0	0	0	0	0	0	0	0	0	0	0	0	0	0	0	0
ACTR5	0	0	0	0	0	0	0	0	0	0	0	0	0	0	0	0
ACTR6	0	0	0	0	0	0	0	0	0	0	0	0	0	0	0	0
ACTRT2	0	0	0	0	0	0	0	0	0	0	0	0	0	0	0	0
ACVR1	0	0	0	0	0	0	0	0	0	0	0	0	0	0	0	0
ACVR1B	0	0	0	0	0	0	0	0	0	0	0	0	0	0	0	0
ACVR1C	0	0	0	0	0	0	0	0	0	0	0	0	0	0	0	0
ACVR2A	0	0	0	0	0	0	0	0	0	0	0	0	0	0	0	0
ACVR2B	0	0	0	0	0	0	0	0	0	0	0	0	0	0	0	0
ACVRL1	0	0	0	0	0	0	0	0	0	0	0	0	0	0	0	0
ACYP1	0	0	0	0	0	0	0	0	0	0	0	0	0	0	0	0
ACYP2	0	0	0	0	0	0	0	0	0	0	0	0	0	0	0	0
ADA	0	0	0	0	0	0	0	0	0	0	0	0	0	0	0	0
ADAD2	0	0	0	0	0	0	0	0	0	0	0	0	0	0	0	0
ADAL	0	0	0	0	0	0	0	0	0	0	0	0	0	0	0	0
ADAM10	0	0	0	0	0	0	0	0	0	0	0	0	0	0	0	0
ADAM11	0	0	0	0	0	0	0	0	0	0	0	0	0	0	0	0
ADAM12	0	0	0	0	0	0	0	0	0	0	0	0	0	0	0	0
ADAM15	0	0	0	0	0	0	0	0	0	0	0	0	0	0	0	0
ADAM17	0	0	0	0	0	0	0	0	0	0	0	0	0	0	0	0
ADAM20	0	0	0	0	0	0	0	0	0	0	0	0	0	0	0	0
ADAM21	0	0	0	0	0	0	0	0	0	0	0	0	0	0	0	0
ADAM23	0	0	0	0	0	0	0	0	0	0	0	0	0	0	0	0
ADAM30	0	0	0	0	0	0	0	0	0	0	0	0	0	0	0	0
ADAM33	0	0	0	0	0	0	0	0	0	0	0	0	0	0	0	0
ADAM6	0	0	0	0	0	0	0	0	0	0	0	0	0	0	0	0
ADAM8	0	0	0	0	0	0	0	0	0	0	0	0	0	0	0	0
ADAMTS1	0	0	0	0	0	0	0	0	0	0	0	0	0	0	0	0
ADAMTS10	0	0	0	0	0	0	0	0	0	0	0	0	0	0	0	0
ADAMTS14	0	0	0	0	0	0	0	0	0	0	0	0	0	0	0	0
ADAMTS15	0	0	0	0	0	0	0	0	0	0	0	0	0	0	0	0
ADAMTS17	0	0	0	0	0	0	0	0	0	0	0	0	0	0	0	0
ADAMTS18	0	0	0	0	0	0	0	0	0	0	0	0	0	0	0	0
ADAMTS20	0	0	0	0	0	0	0	0	0	0	0	0	0	0	0	0
ADAMTS4	0	0	0	0	0	0	0	0	0	0	0	0	0	0	0	0
ADAMTS5	0	0	0	0	0	0	0	0	0	0	0	0	0	0	0	0
[truncated: 10,262 more rows]
